# Supplementary material for: ATR regulates neuronal activity by modulating presynaptic firing
Source: Nat Commun. 2021 Jul 1;12:4067. doi: 10.1038/s41467-021-24217-2 (PMC8249387; doi:10.1038/s41467-021-24217-2)
Supplement: Supplementary file 10 — Source data file [file 41467_2021_24217_MOESM10_ESM.xlsx]

## Sheet: Fig.1
	Fig.1c									Fig.1d
		Control				ATR-PCΔ					Control				ATR-PCΔ
	3-4 months	0.937918	1.08906	0.997973	0.97505	1.08242	1.09168	1.05679		3-4 months	160.708	148.052	153.424	154.3	148.463	154.686	146.699	146.216
	6 months	0.971936	1.04592	0.982138		0.944119	0.917042	0.98037		6 months	156.108	147.477	144.22	161.379	142.456	158.086	156.993	138.444	158.652
	18-20 months	0.928121	1.10473	0.96715		1.03825	1.06929	0.993525		18-20 months	151.418	157.199	163.617		164.421	170.053	170.704	156.911
	Fig.1e
	Control
	Days	Latency (s)
	1	134	140	133	60	81	103	158	71	126	172	77	77	168	102	141
	2	159	139	172	99	127	106	205	126	147	175	124	97	163	214	106
	3	186	145	180	116	130	159	203	161	163	179	144	114	209	147	118
	4	68	129	123	140	171	142	190	135	221	100	151	90	240	161	121
	5	177	152	234	102	192	150	211	179	300	222	193	101	178	245	131
	ATR-PCΔ
	Days	Latency (s)
	1	126	137	120	99	103	88	140	78	136	83	96	141	164	79
	2	112	136	85	107	135	87	103	91	131	99	104	100	198	90
	3	133	146	143	105	149	100	84	113	114	103	113	122	185	100
	4	110	182	150	148	156	104	78	107	138	102	135	129	228	98
	5	136	190	182	119	187	125	66	124	116	125	124	172	213	94
	Fig.1f
	Control
	Days	Latency (s)
	1	89.3333	86.3333	56.3333	83	122.333	134.333	133	295.333	57.3333	63	74	131.667	71.3333	59.3333	122.667	80	83.3333	103	142
	2	43.3333	116	68	64.3333	94.6667	175.333	147.333	155.667	72.3333	85.6667	112.667	193	70.3333	75.3333	188.333	66	101.667	115.667	200.667
	3	73	111	118.333	130.333	145.667	188	215	134	98	73.3333	121.667	190.667	83	76.3333	250.667	88.3333	104.333	95	218
	4	98.6667	105.667	132.667	119.667	152.667	170	255	151.333	94.6667	19.3333	128.667	135.667	48.6667	75	190	91.6667	89	179.667	222.333
	5	66.6667	118	158.667	129.667	97.6667	161.667	185.333	154.333	109	103.667	126	123	95.6667	75.3333	250	96.6667	138.333	232	222.667
	ATR-PCΔ
	Days	Latency (s)
	1	57.3333	70.6667	55	64.6667	81.6667
	2	42.6667	45	37	86.3333	131
	3	32	81.6667	47.3333	102.333	144
	4	42	90.3333	49.3333	76	154.667
	5	37	79.6667	62.6667	80	150.667
	Fig.1g
	Control
	Days	Latency (s)
	1	7.45	8.87	6.36	5.72	7.96	7.4	5.26	9.13	6.86	12	7.79	4.91	10.15	10.56	7.17
	2	6.6	7.14	5.42	4.67	6.13	4.8	4.86	5.69	5.45	8.15	5.34	3.4	7.27	6.83	3.87
	3	5.36	4.64	4.61	4.39	4.6	4.2	3.98	4.07	4.2	5.16	5.49	2.74	5.49	7.86	3.08
	ATR-PCΔ
	Days	Latency (s)
	1	10.37	18.18	5.7	7.32	8.3
	2	7.87	16.24	6.07	5.02	6.34
	3	4.99	13.73	4.74	4.23	7.33
	Fig.1h
	Control
	Days	Number of slips
	1	3.66667	2	2.33333	1.33333	1	3	0.666667	2	2	3.66667	1	1.33333	2.66667	2.33333	1.66667
	2	1.33333	1	0.666667	0.333333	0.666667	0.666667	1	0.333333	0.666667	0.666667	0	0.333333	2.33333	0.666667	1
	3	1.66667	0.666667	1.33333	0.333333	1	1	1	0	1.66667	1	1	1	1.33333	2	1.66667
	ATR-PCΔ
	Days	Number of slips
	1	5.33333	5.66667	1.66667	0	2.66667
	2	3.33333	4.33333	1	0.666667	2.66667
	3	3	5	1.33333	0.666667	2.33333

## Sheet: Fig.2
Fig. 2b						Fig. 2c				Fig. 2d				Fig. 2e				Fig. 2f				Fig. 2g
	time [ms]	Ctr	ATR-PC∆				spikes/s				ISI				CV of ISI				Latency mean				Latency SD
	0.05	-106.166	-2.36044			Ctr.	18.6775			Ctr.	40.8544			Ctr.	0.620165			Ctr.	4.40096			Ctr.	1.04152
	0.1	28.0635	78.8013			Ctr.	9.42697			Ctr.	47.1164			Ctr.	2.24093			Ctr.	4.77501			Ctr.	0.88759
	0.15	-65.5847	19.4907			Ctr.	15.17			Ctr.	65.8422			Ctr.	0.260114			Ctr.	3.87204			Ctr.	0.788365
	0.2	-25.0041	-27.3334			Ctr.	14.7825			Ctr.	67.6044			Ctr.	0.2859			Ctr.	4.36706			Ctr.	0.936272
	0.25	-15.6388	38.2205			Ctr.	12.2725			Ctr.	81.3458			Ctr.	0.161972			Ctr.	3.51648			Ctr.	0.791422
	0.3	-128.017	-21.0903			Ctr.	19.9075			Ctr.	45.9398			Ctr.	1.05			Ctr.	3.49004			Ctr.	0.559745
	0.35	53.036	69.4366			Ctr.	15.6275			Ctr.	62.7388			Ctr.	0.691508			Ctr.	2.78762			Ctr.	0.619051
	0.4	28.0635	119.382			Ctr.	6.3375			Ctr.	154.172			Ctr.	0.474872			Ctr.	2.8706			Ctr.	0.248759
	0.45	12.4555	-33.5767			Ctr.	10.2475			Ctr.	21.632			Ctr.	1.25175			Ctr.	3.21358			Ctr.	0.452663
	0.5	-6.27432	-33.5767			Ctr.	18.6325			Ctr.	53.7731			Ctr.	0.60576			Ctr.	3.4691			Ctr.	0.498555
	0.55	-78.0718	-27.3334			Ctr.	25.0675			Ctr.	39.8053			Ctr.	0.321006			Ctr.	3.50144			Ctr.	0.406689
	0.6	6.21192	-42.9414			Ctr.	6.435			Ctr.	152.028			Ctr.	0.441472			ATR-PC∆	4.28972			ATR-PC∆	1.25079
	0.65	-53.0984	94.4096			Ctr.	9.55			Ctr.	103.395			Ctr.	0.54307			ATR-PC∆	3.03554			ATR-PC∆	0.594745
	0.7	43.6716	-17.9685			Ctr.	10.65			Ctr.	92.9701			Ctr.	0.442295			ATR-PC∆	3.97988			ATR-PC∆	0.818901
	0.75	6.21192	-71.0359			ATR-PC∆	30.5825			ATR-PC∆	32.487			ATR-PC∆	0.683021			ATR-PC∆	3.06342			ATR-PC∆	0.485289
	0.8	68.6441	-17.9685			ATR-PC∆	7.8975			ATR-PC∆	57.0642			ATR-PC∆	0.38685			ATR-PC∆	1.1638			ATR-PC∆	0.213248
	0.85	37.428	-83.5224			ATR-PC∆	11.85			ATR-PC∆	67.3055			ATR-PC∆	0.405932			ATR-PC∆	3.19222			ATR-PC∆	0.505355
	0.9	-37.4904	88.1662			ATR-PC∆	15.165			ATR-PC∆	75.8277			ATR-PC∆	1.1164			ATR-PC∆	4.26005			ATR-PC∆	1.00207
	0.95	-31.2468	-46.063			ATR-PC∆	23.7075			ATR-PC∆	30.181			ATR-PC∆	0.463073			ATR-PC∆	4.323			ATR-PC∆	0.702041
	1	-15.6388	-30.4549			ATR-PC∆	10.9444			ATR-PC∆	73.217			ATR-PC∆	0.958919			ATR-PC∆	3.40967			ATR-PC∆	1.05741
	1.05	31.1853	-89.7658			ATR-PC∆	49.2351			ATR-PC∆	31.2731			ATR-PC∆	1.12296			ATR-PC∆	3.41948			ATR-PC∆	1.07062
	1.1	-46.8558	38.2205			ATR-PC∆	20.5625			ATR-PC∆	48.5036			ATR-PC∆	0.25743			ATR-PC∆	3.12503			ATR-PC∆	0.354815
	1.15	-3.15253	13.2476			ATR-PC∆	38.4613			ATR-PC∆	11.459			ATR-PC∆	1.31823
	1.2	21.82	-33.5767			ATR-PC∆	53.0025			ATR-PC∆	19.2977			ATR-PC∆	0.450905
	1.25	-15.6388	-30.4549			ATR-PC∆	48.33			ATR-PC∆	20.6076			ATR-PC∆	0.377892
	1.3	-62.4638	19.4907			ATR-PC∆	34.465			ATR-PC∆	28.9484			ATR-PC∆	0.367249
	1.35	90.4957	85.0447			ATR-PC∆	18.8875			ATR-PC∆	52.7312			ATR-PC∆	0.349823
	1.4	-6.27432	-21.0903			ATR-PC∆	24.5725			ATR-PC∆	40.6878			ATR-PC∆	0.254559
	1.45	-37.4904	106.896			ATR-PC∆	29.9825			ATR-PC∆	33.323			ATR-PC∆	0.282299
	1.5	-106.166	-108.495			ATR-PC∆	31.935			ATR-PC∆	31.3958			ATR-PC∆	0.233023
	1.55	-74.95	-55.4279			ATR-PC∆	31.3475			ATR-PC∆	31.9428			ATR-PC∆	0.215582
	1.6	-56.2202	10.126
	1.65	-31.2468	10.126				p=0.002				p=0.007				p=0.372				p=0.421				p=0.557
	1.7	-12.5179	-30.4549				MWU				MWU				MWU				t-test				t-test
	1.75	84.2521	3.88268
	1.8	-46.8558	-5.48223
	1.85	-3.15253	28.8556
	1.9	-84.3145	-30.4549
	1.95	-84.3145	44.4637
	2	-65.5847	110.018
	2.05	18.6982	122.504
	2.1	15.5773	41.3421
	2.15	31.1853	-2.36044
	2.2	-15.6388	-39.8199
	2.25	31.1853	3.88268
	2.3	-15.6388	-27.3334
	2.35	-9.39611	16.3692
	2.4	9.33371	-5.48223
	2.45	-28.1259	-8.60379
	2.5	3.09013	16.3692
	2.55	-99.9225	100.653
	2.6	-49.9766	-5.48223
	2.65	-9.39611	69.4366
	2.7	96.7393	53.8286
	2.75	15.5773	97.5311
	2.8	-12.5179	-24.2118
	2.85	-25.0041	13.2476
	2.9	-53.0984	0.761123
	2.95	-3.15253	-27.3334
	3	-0.0307336	53.8286
	3.05	21.82	-14.8469
	3.1	6.21192	-108.495
	3.15	21.82	-111.617
	3.2	24.9417	-11.7254
	3.25	-18.7606	-8.60379
	3.3	-87.4363	-8.60379
	3.35	-6.27432	116.261
	3.4	-40.6122	22.6123
	3.45	-37.4904	-5.48223
	3.5	-9.39611	-17.9685
	3.55	93.6175	50.7068
	3.6	-21.8824	56.9501
	3.65	87.3739	3.88268
	3.7	68.6441	-5.48223
	3.75	-9.39611	53.8286
	3.8	6.21192	69.4366
	3.85	-99.9225	47.5852
	3.9	40.5498	3.88268
	3.95	-3.15253	-61.6712
	4	65.5223	-58.5495
	4.05	-6.27432	-21.0903
	4.1	-21.8824	0.761123
	4.15	-25.0041	-17.9685
	4.2	3.09013	-133.468
	4.25	-18.7606	-11.7254
	4.3	-68.7065	19.4907
	4.35	-37.4904	7.00424
	4.4	21.82	-46.063
	4.45	9.33371	-86.644
	4.5	-18.7606	72.5582
	4.55	71.7659	81.9231
	4.6	15.5773	-33.5767
	4.65	46.7934	81.9231
	4.7	-12.5179	25.7341
	4.75	-46.8558	-83.5224
	4.8	46.7934	3.88268
	4.85	-21.8824	41.3421
	4.9	-3.15253	41.3421
	4.95	-9.39611	-21.0903
	5	-21.8824	-8.60379
	5.05	28.0635	-46.063
	5.1	-6.27432	-55.4279
	5.15	-15.6388	-49.1848
	5.2	43.6716	-124.103
	5.25	31.1853	-17.9685
	5.3	43.6716	-96.0089
	5.35	-65.5847	66.3151
	5.4	-0.0307336	119.382
	5.45	-12.5179	-74.1575
	5.5	24.9417	-14.8469
	5.55	-6.27432	72.5582
	5.6	12.4555	3.88268
	5.65	-12.5179	3.88268
	5.7	-0.0307336	-30.4549
	5.75	87.3739	63.1933
	5.8	-59.342	-33.5767
	5.85	43.6716	-17.9685
	5.9	-12.5179	60.0717
	5.95	18.6982	-27.3334
	6	24.9417	-42.9414
	6.05	59.2796	38.2205
	6.1	-15.6388	16.3692
	6.15	59.2796	25.7341
	6.2	-43.734	10.126
	6.25	-31.2468	94.4096
	6.3	-6.27432	78.8013
	6.35	40.5498	-46.063
	6.4	46.7934	-74.1575
	6.45	62.4014	-36.6983
	6.5	24.9417	-92.8873
	6.55	34.3062	81.9231
	6.6	-15.6388	-5.48223
	6.65	56.1578	-74.1575
	6.7	6.21192	53.8286
	6.75	-25.0041	44.4637
	6.8	-25.0041	19.4907
	6.85	-15.6388	10.126
	6.9	28.0635	-64.7928
	6.95	71.7659	-170.927
	7	56.1578	-245.846
	7.05	-18.7606	-305.157
	7.1	21.82	-186.536
	7.15	84.2521	-302.035
	7.2	-37.4904	-270.819
	7.25	15.5773	-139.711
	7.3	-43.734	-155.319
	7.35	-21.8824	-36.6983
	7.4	21.82	-55.4279
	7.45	49.9142	-99.1304
	7.5	-9.39611	-17.9685
	7.55	40.5498	150.599
	7.6	-25.0041	16.3692
	7.65	9.33371	-24.2118
	7.7	-6.27432	25.7341
	7.75	-15.6388	19.4907
	7.8	-31.2468	100.653
	7.85	-6.27432	119.382
	7.9	-3.15253	-77.2793
	7.95	-12.5179	134.99
	8	49.9142	25.7341
	8.05	-3.15253	69.4366
	8.1	-6.27432	-27.3334
	8.15	-81.1927	35.0988
	8.2	15.5773	35.0988
	8.25	-53.0984	3.88268
	8.3	-31.2468	153.72
	8.35	31.1853	7.00424
	8.4	12.4555	-5.48223
	8.45	-25.0041	-64.7928
	8.5	49.9142	91.2878
	8.55	84.2521	69.4366
	8.6	-56.2202	35.0988
	8.65	-37.4904	16.3692
	8.7	28.0635	88.1662
	8.75	40.5498	122.504
	8.8	15.5773	-2.36044
	8.85	6.21192	85.0447
	8.9	31.1853	10.126
	8.95	40.5498	10.126
	9	34.3062	-33.5767
	9.05	-28.1259	88.1662
	9.1	-9.39611	22.6123
	9.15	-71.8283	60.0717
	9.2	-40.6122	-102.252
	9.25	40.5498	-55.4279
	9.3	12.4555	-21.0903
	9.35	-31.2468	25.7341
	9.4	31.1853	56.9501
	9.45	34.3062	203.666
	9.5	34.3062	-17.9685
	9.55	-3.15253	16.3692
	9.6	-49.9766	35.0988
	9.65	-87.4363	-89.7658
	9.7	93.6175	78.8013
	9.75	31.1853	97.5311
	9.8	37.428	-33.5767
	9.85	93.6175	3.88268
	9.9	15.5773	38.2205
	9.95	28.0635	-14.8469
	10	24.9417	19.4907
	10.05	34.3062	53.8286
	10.1	-46.8558	53.8286
	10.15	-18.7606	-36.6983
	10.2	-0.0307336	-36.6983
	10.25	78.0094	175.571
	10.3	-9.39611	91.2878
	10.35	49.9142	-61.6712
	10.4	53.036	35.0988
	10.45	62.4014	22.6123
	10.5	-0.0307336	7.00424
	10.55	-34.3686	60.0717
	10.6	-15.6388	7.00424
	10.65	6.21192	63.1933
	10.7	6.21192	72.5582
	10.75	81.1303	-83.5224
	10.8	59.2796	-58.5495
	10.85	37.428	-55.4279
	10.9	-0.0307336	72.5582
	10.95	-25.0041	75.6797
	11	-6.27432	-21.0903
	11.05	-15.6388	47.5852
	11.1	-46.8558	72.5582
	11.15	43.6716	56.9501
	11.2	-34.3686	-36.6983
	11.25	6.21192	-99.1304
	11.3	37.428	69.4366
	11.35	59.2796	-49.1848
	11.4	43.6716	-74.1575
	11.45	28.0635	10.126
	11.5	-46.8558	91.2878
	11.55	-78.0718	125.626
	11.6	-53.0984	7.00424
	11.65	-34.3686	53.8286
	11.7	34.3062	22.6123
	11.75	15.5773	7.00424
	11.8	34.3062	19.4907
	11.85	9.33371	-36.6983
	11.9	-40.6122	97.5311
	11.95	21.82	63.1933
	12	-49.9766	10.126
	12.05	3.09013	44.4637
	12.1	12.4555	-2.36044
	12.15	-49.9766	44.4637
	12.2	21.82	-21.0903
	12.25	31.1853	75.6797
	12.3	37.428	-2.36044
	12.35	-25.0041	50.7068
	12.4	-6.27432	53.8286
	12.45	-9.39611	66.3151
	12.5	-3.15253	0.761123
	12.55	-65.5847	25.7341
	12.6	-28.1259	-17.9685
	12.65	43.6716	63.1933
	12.7	40.5498	47.5852
	12.75	90.4957	10.126
	12.8	28.0635	110.018
	12.85	-40.6122	-21.0903
	12.9	-62.4638	-11.7254
	12.95	-78.0718	53.8286
	13	-59.342	25.7341
	13.05	-9.39611	75.6797
	13.1	46.7934	85.0447
	13.15	18.6982	7.00424
	13.2	34.3062	7.00424
	13.25	56.1578	31.9772
	13.3	18.6982	-52.3063
	13.35	-3.15253	16.3692
	13.4	-68.7065	-5.48223
	13.45	-15.6388	69.4366
	13.5	-49.9766	47.5852
	13.55	-37.4904	63.1933
	13.6	-53.0984	41.3421
	13.65	31.1853	103.774
	13.7	-21.8824	-46.063
	13.75	-21.8824	41.3421
	13.8	131.076	50.7068
	13.85	-40.6122	0.761123
	13.9	-65.5847	35.0988
	13.95	-31.2468	110.018
	14	-12.5179	41.3421
	14.05	21.82	-8.60379
	14.1	37.428	25.7341
	14.15	-3.15253	-21.0903
	14.2	37.428	38.2205
	14.25	-34.3686	75.6797
	14.3	24.9417	47.5852
	14.35	28.0635	47.5852
	14.4	-56.2202	-46.063
	14.45	-18.7606	10.126
	14.5	112.347	22.6123
	14.55	9.33371	35.0988
	14.6	-3.15253	-114.738
	14.65	6.21192	13.2476
	14.7	34.3062	16.3692
	14.75	43.6716	-11.7254
	14.8	-25.0041	41.3421
	14.85	53.036	-11.7254
	14.9	-46.8558	25.7341
	14.95	-65.5847	25.7341
	15	-0.0307336	53.8286
	15.05	-31.2468	94.4096
	15.1	-25.0041	-27.3334
	15.15	28.0635	3.88268
	15.2	-9.39611	78.8013
	15.25	3.09013	-55.4279
	15.3	53.036	22.6123
	15.35	-40.6122	72.5582
	15.4	-49.9766	-39.8199
	15.45	-40.6122	-77.2793
	15.5	-43.734	22.6123
	15.55	-6.27432	0.761123
	15.6	-40.6122	125.626
	15.65	81.1303	159.963
	15.7	-21.8824	19.4907
	15.75	9.33371	-42.9414
	15.8	3.09013	50.7068
	15.85	21.82	25.7341
	15.9	-68.7065	-11.7254
	15.95	24.9417	50.7068
	16	28.0635	60.0717
	16.05	-93.6799	44.4637
	16.1	-0.0307336	19.4907
	16.15	68.6441	94.4096
	16.2	-49.9766	19.4907
	16.25	-140.504	19.4907
	16.3	-62.4638	0.761123
	16.35	-84.3145	-80.4008
	16.4	-3.15253	72.5582
	16.45	-59.342	-127.225
	16.5	-12.5179	91.2878
	16.55	-6.27432	-52.3063
	16.6	9.33371	10.126
	16.65	-15.6388	13.2476
	16.7	-37.4904	-21.0903
	16.75	-65.5847	-74.1575
	16.8	43.6716	150.599
	16.85	-68.7065	-2.36044
	16.9	9.33371	10.126
	16.95	-3.15253	16.3692
	17	24.9417	-30.4549
	17.05	49.9142	-61.6712
	17.1	140.442	-24.2118
	17.15	40.5498	13.2476
	17.2	9.33371	44.4637
	17.25	-40.6122	-8.60379
	17.3	-59.342	-30.4549
	17.35	-15.6388	-2.36044
	17.4	6.21192	50.7068
	17.45	-25.0041	-17.9685
	17.5	56.1578	10.126
	17.55	3.09013	41.3421
	17.6	21.82	25.7341
	17.65	-6.27432	91.2878
	17.7	-3.15253	28.8556
	17.75	-59.342	-42.9414
	17.8	-28.1259	38.2205
	17.85	-43.734	-14.8469
	17.9	-59.342	66.3151
	17.95	-43.734	50.7068
	18	9.33371	-105.374
	18.05	43.6716	16.3692
	18.1	-37.4904	-27.3334
	18.15	28.0635	106.896
	18.2	-68.7065	66.3151
	18.25	12.4555	47.5852
	18.3	-90.5581	35.0988
	18.35	-21.8824	-33.5767
	18.4	-31.2468	94.4096
	18.45	-59.342	66.3151
	18.5	-78.0718	75.6797
	18.55	18.6982	103.774
	18.6	24.9417	-27.3334
	18.65	-59.342	-92.8873
	18.7	-62.4638	-2.36044
	18.75	40.5498	63.1933
	18.8	-37.4904	22.6123
	18.85	65.5223	7.00424
	18.9	3.09013	3.88268
	18.95	118.59	53.8286
	19	-15.6388	94.4096
	19.05	62.4014	-24.2118
	19.1	-40.6122	-83.5224
	19.15	-37.4904	125.626
	19.2	-25.0041	-21.0903
	19.25	-81.1927	60.0717
	19.3	-9.39611	41.3421
	19.35	9.33371	-92.8873
	19.4	78.0094	22.6123
	19.45	-25.0041	-67.9144
	19.5	28.0635	-2.36044
	19.55	-37.4904	-64.7928
	19.6	31.1853	38.2205
	19.65	-9.39611	69.4366
	19.7	-12.5179	75.6797
	19.75	-65.5847	81.9231
	19.8	-84.3145	28.8556
	19.85	-56.2202	-30.4549
	19.9	34.3062	-11.7254
	19.95	9.33371	16.3692
	20	28.0635	0.761123
	20.05	-21.8824	110.018
	20.1	-31.2468	13.2476
	20.15	-37.4904	25.7341
	20.2	-112.409	35.0988
	20.25	-68.7065	-21.0903
	20.3	21.82	13.2476
	20.35	59.2796	28.8556
	20.4	12.4555	10.126
	20.45	15.5773	-21.0903
	20.5	-59.342	-17.9685
	20.55	-28.1259	97.5311
	20.6	-28.1259	28.8556
	20.65	3.09013	81.9231
	20.7	24.9417	22.6123
	20.75	-28.1259	-11.7254
	20.8	-68.7065	35.0988
	20.85	9.33371	103.774
	20.9	-9.39611	10.126
	20.95	40.5498	28.8556
	21	-90.5581	128.747
	21.05	-40.6122	3.88268
	21.1	-56.2202	-33.5767
	21.15	-37.4904	-24.2118
	21.2	-49.9766	10.126
	21.25	-34.3686	-89.7658
	21.3	62.4014	60.0717
	21.35	-0.0307336	81.9231
	21.4	31.1853	3.88268
	21.45	-49.9766	35.0988
	21.5	6.21192	100.653
	21.55	-9.39611	7.00424
	21.6	-106.166	53.8286
	21.65	-84.3145	188.058
	21.7	-18.7606	-52.3063
	21.75	-15.6388	44.4637
	21.8	40.5498	28.8556
	21.85	65.5223	56.9501
	21.9	-25.0041	116.261
	21.95	-43.734	-33.5767
	22	-59.342	-80.4008
	22.05	-62.4638	44.4637
	22.1	24.9417	-17.9685
	22.15	-6.27432	-21.0903
	22.2	-6.27432	-64.7928
	22.25	31.1853	-2.36044
	22.3	-18.7606	63.1933
	22.35	-9.39611	60.0717
	22.4	21.82	25.7341
	22.45	46.7934	128.747
	22.5	-112.409	35.0988
	22.55	-12.5179	75.6797
	22.6	-12.5179	-27.3334
	22.65	15.5773	-49.1848
	22.7	24.9417	-17.9685
	22.75	-3.15253	28.8556
	22.8	68.6441	88.1662
	22.85	71.7659	13.2476
	22.9	-9.39611	35.0988
	22.95	-15.6388	-8.60379
	23	9.33371	-14.8469
	23.05	-68.7065	53.8286
	23.1	-43.734	60.0717
	23.15	-6.27432	50.7068
	23.2	62.4014	25.7341
	23.25	-18.7606	38.2205
	23.3	9.33371	3.88268
	23.35	21.82	19.4907
	23.4	96.7393	44.4637
	23.45	9.33371	10.126
	23.5	-21.8824	53.8286
	23.55	-3.15253	91.2878
	23.6	31.1853	-17.9685
	23.65	24.9417	69.4366
	23.7	3.09013	47.5852
	23.75	-15.6388	22.6123
	23.8	21.82	28.8556
	23.85	-46.8558	103.774
	23.9	37.428	-21.0903
	23.95	-43.734	-61.6712
	24	-6.27432	-27.3334
	24.05	56.1578	128.747
	24.1	-12.5179	63.1933
	24.15	-34.3686	-39.8199
	24.2	3.09013	91.2878
	24.25	37.428	-21.0903
	24.3	-65.5847	47.5852
	24.35	37.428	-39.8199
	24.4	49.9142	-21.0903
	24.45	-46.8558	-27.3334
	24.5	65.5223	-39.8199
	24.55	78.0094	41.3421
	24.6	-9.39611	-30.4549
	24.65	3.09013	10.126
	24.7	24.9417	-11.7254
	24.75	9.33371	-33.5767
	24.8	46.7934	-36.6983
	24.85	21.82	-52.3063
	24.9	-31.2468	22.6123
	24.95	-25.0041	-52.3063
	25	-3.15253	-11.7254
	25.05	-34.3686	88.1662
	25.1	59.2796	-80.4008
	25.15	49.9142	28.8556
	25.2	-21.8824	10.126
	25.25	31.1853	63.1933
	25.3	6.21192	72.5582
	25.35	-46.8558	-5.48223
	25.4	-37.4904	0.761123
	25.45	-31.2468	-5.48223
	25.5	28.0635	56.9501
	25.55	-59.342	169.328
	25.6	28.0635	35.0988
	25.65	28.0635	-30.4549
	25.7	28.0635	-24.2118
	25.75	6.21192	19.4907
	25.8	-37.4904	-58.5495
	25.85	31.1853	66.3151
	25.9	-25.0041	31.9772
	25.95	-6.27432	-58.5495
	26	-37.4904	119.382
	26.05	6.21192	41.3421
	26.1	40.5498	13.2476
	26.15	24.9417	-114.738
	26.2	9.33371	-11.7254
	26.25	-46.8558	-5.48223
	26.3	56.1578	-83.5224
	26.35	-68.7065	16.3692
	26.4	-84.3145	56.9501
	26.45	-0.0307336	63.1933
	26.5	15.5773	-117.86
	26.55	40.5498	0.761123
	26.6	-25.0041	-46.063
	26.65	-6.27432	41.3421
	26.7	15.5773	-52.3063
	26.75	-18.7606	41.3421
	26.8	-62.4638	16.3692
	26.85	3.09013	-42.9414
	26.9	-53.0984	106.896
	26.95	-15.6388	-5.48223
	27	-49.9766	50.7068
	27.05	-25.0041	-52.3063
	27.1	-53.0984	125.626
	27.15	-0.0307336	-21.0903
	27.2	-34.3686	94.4096
	27.25	21.82	38.2205
	27.3	15.5773	75.6797
	27.35	-18.7606	41.3421
	27.4	31.1853	-36.6983
	27.45	96.7393	0.761123
	27.5	12.4555	63.1933
	27.55	37.428	-8.60379
	27.6	40.5498	19.4907
	27.65	21.82	66.3151
	27.7	-9.39611	-64.7928
	27.75	24.9417	50.7068
	27.8	-65.5847	-117.86
	27.85	34.3062	0.761123
	27.9	-28.1259	-42.9414
	27.95	21.82	7.00424
	28	-31.2468	-33.5767
	28.05	18.6982	22.6123
	28.1	9.33371	-46.063
	28.15	31.1853	100.653
	28.2	18.6982	-136.59
	28.25	-34.3686	-89.7658
	28.3	-21.8824	22.6123
	28.35	3.09013	-92.8873
	28.4	21.82	47.5852
	28.45	28.0635	66.3151
	28.5	-46.8558	-39.8199
	28.55	-6.27432	-96.0089
	28.6	43.6716	10.126
	28.65	37.428	-58.5495
	28.7	-12.5179	-49.1848
	28.75	-90.5581	103.774
	28.8	-87.4363	-36.6983
	28.85	6.21192	-17.9685
	28.9	-15.6388	-58.5495
	28.95	-21.8824	53.8286
	29	84.2521	0.761123
	29.05	28.0635	0.761123
	29.1	9.33371	-83.5224
	29.15	-18.7606	22.6123
	29.2	-37.4904	-46.063
	29.25	31.1853	-14.8469
	29.3	-74.95	25.7341
	29.35	-0.0307336	16.3692
	29.4	21.82	85.0447
	29.45	71.7659	22.6123
	29.5	15.5773	-149.076
	29.55	49.9142	56.9501
	29.6	49.9142	7.00424
	29.65	-18.7606	-17.9685
	29.7	-21.8824	-92.8873
	29.75	-90.5581	38.2205
	29.8	-21.8824	19.4907
	29.85	-18.7606	-33.5767
	29.9	-74.95	72.5582
	29.95	34.3062	3.88268
	30	40.5498	-21.0903
	30.05	-6.27432	-145.955
	30.1	6.21192	56.9501
	30.15	-25.0041	119.382
	30.2	-53.0984	44.4637
	30.25	-6.27432	28.8556
	30.3	-12.5179	-8.60379
	30.35	56.1578	-5.48223
	30.4	24.9417	63.1933
	30.45	93.6175	-27.3334
	30.5	6.21192	25.7341
	30.55	28.0635	81.9231
	30.6	24.9417	-8.60379
	30.65	-25.0041	175.571
	30.7	-43.734	-17.9685
	30.75	6.21192	97.5311
	30.8	-15.6388	-102.252
	30.85	34.3062	97.5311
	30.9	-43.734	75.6797
	30.95	43.6716	134.99
	31	43.6716	-8.60379
	31.05	65.5223	7.00424
	31.1	68.6441	-24.2118
	31.15	-56.2202	66.3151
	31.2	9.33371	47.5852
	31.25	-46.8558	38.2205
	31.3	-43.734	91.2878
	31.35	43.6716	-39.8199
	31.4	28.0635	138.112
	31.45	12.4555	72.5582
	31.5	31.1853	-11.7254
	31.55	-9.39611	88.1662
	31.6	9.33371	56.9501
	31.65	-0.0307336	28.8556
	31.7	-6.27432	-36.6983
	31.75	65.5223	-99.1304
	31.8	18.6982	19.4907
	31.85	6.21192	103.774
	31.9	-46.8558	-52.3063
	31.95	-31.2468	119.382
	32	-15.6388	0.761123
	32.05	-59.342	-74.1575
	32.1	21.82	-83.5224
	32.15	12.4555	-49.1848
	32.2	3.09013	113.139
	32.25	24.9417	38.2205
	32.3	21.82	-89.7658
	32.35	12.4555	-8.60379
	32.4	96.7393	116.261
	32.45	12.4555	-11.7254
	32.5	-65.5847	60.0717
	32.55	-53.0984	0.761123
	32.6	-9.39611	-24.2118
	32.65	3.09013	100.653
	32.7	21.82	63.1933
	32.75	56.1578	38.2205
	32.8	37.428	-14.8469
	32.85	-3.15253	-2.36044
	32.9	28.0635	16.3692
	32.95	74.8876	13.2476
	33	15.5773	-89.7658
	33.05	-43.734	35.0988
	33.1	-37.4904	-30.4549
	33.15	9.33371	-127.225
	33.2	15.5773	31.9772
	33.25	-34.3686	75.6797
	33.3	21.82	91.2878
	33.35	56.1578	-102.252
	33.4	21.82	56.9501
	33.45	-49.9766	19.4907
	33.5	-46.8558	3.88268
	33.55	-71.8283	41.3421
	33.6	-0.0307336	7.00424
	33.65	12.4555	3.88268
	33.7	40.5498	-130.347
	33.75	18.6982	-8.60379
	33.8	-40.6122	-42.9414
	33.85	21.82	-36.6983
	33.9	34.3062	88.1662
	33.95	-21.8824	91.2878
	34	-9.39611	-36.6983
	34.05	-93.6799	188.058
	34.1	-0.0307336	53.8286
	34.15	56.1578	-36.6983
	34.2	40.5498	134.99
	34.25	71.7659	19.4907
	34.3	-37.4904	88.1662
	34.35	9.33371	16.3692
	34.4	-34.3686	19.4907
	34.45	-9.39611	-17.9685
	34.5	-49.9766	169.328
	34.55	6.21192	35.0988
	34.6	43.6716	69.4366
	34.65	-0.0307336	100.653
	34.7	-15.6388	47.5852
	34.75	-15.6388	-36.6983
	34.8	53.036	97.5311
	34.85	-59.342	85.0447
	34.9	-15.6388	-99.1304
	34.95	-15.6388	60.0717
	35	-21.8824	-11.7254
	35.05	-0.0307336	-46.063
	35.1	-43.734	60.0717
	35.15	-3.15253	69.4366
	35.2	78.0094	10.126
	35.25	-28.1259	72.5582
	35.3	-21.8824	63.1933
	35.35	9.33371	0.761123
	35.4	-31.2468	91.2878
	35.45	-31.2468	72.5582
	35.5	-6.27432	56.9501
	35.55	-34.3686	7.00424
	35.6	24.9417	44.4637
	35.65	-9.39611	47.5852
	35.7	40.5498	-33.5767
	35.75	15.5773	-21.0903
	35.8	-68.7065	116.261
	35.85	-15.6388	-30.4549
	35.9	-74.95	38.2205
	35.95	-34.3686	106.896
	36	-65.5847	28.8556
	36.05	-49.9766	69.4366
	36.1	-43.734	85.0447
	36.15	-25.0041	13.2476
	36.2	56.1578	16.3692
	36.25	99.8601	22.6123
	36.3	-28.1259	-17.9685
	36.35	6.21192	-30.4549
	36.4	-99.9225	-27.3334
	36.45	-87.4363	19.4907
	36.5	-15.6388	7.00424
	36.55	-9.39611	-102.252
	36.6	-34.3686	138.112
	36.65	-12.5179	60.0717
	36.7	15.5773	53.8286
	36.75	-43.734	-36.6983
	36.8	-43.734	3.88268
	36.85	-56.2202	63.1933
	36.9	-34.3686	-11.7254
	36.95	-56.2202	44.4637
	37	-0.0307336	-58.5495
	37.05	-59.342	144.355
	37.1	-40.6122	78.8013
	37.15	-6.27432	-80.4008
	37.2	-65.5847	-2.36044
	37.25	-74.95	78.8013
	37.3	-25.0041	69.4366
	37.35	-12.5179	10.126
	37.4	15.5773	88.1662
	37.45	-71.8283	22.6123
	37.5	-81.1927	-130.347
	37.55	84.2521	-267.697
	37.6	-62.4638	-252.089
	37.65	-53.0984	-302.035
	37.7	-43.734	-273.941
	37.75	-15.6388	-183.414
	37.8	-46.8558	-174.049
	37.85	-12.5179	-102.252
	37.9	-18.7606	-71.0359
	37.95	-106.166	0.761123
	38	-9.39611	44.4637
	38.05	-15.6388	-17.9685
	38.1	-31.2468	-30.4549
	38.15	-40.6122	106.896
	38.2	34.3062	119.382
	38.25	-56.2202	-42.9414
	38.3	-99.9225	-27.3334
	38.35	-237.274	-33.5767
	38.4	-290.341	56.9501
	38.45	-318.436	88.1662
	38.5	-271.612	122.504
	38.55	-109.288	-33.5767
	38.6	-162.355	44.4637
	38.65	-90.5581	209.909
	38.7	-115.531	0.761123
	38.75	46.7934	-92.8873
	38.8	-43.734	75.6797
	38.85	24.9417	35.0988
	38.9	40.5498	-61.6712
	38.95	49.9142	47.5852
	39	43.6716	-2.36044
	39.05	12.4555	66.3151
	39.1	84.2521	41.3421
	39.15	-43.734	-74.1575
	39.2	3.09013	44.4637
	39.25	37.428	16.3692
	39.3	-6.27432	78.8013
	39.35	18.6982	13.2476
	39.4	65.5223	113.139
	39.45	84.2521	110.018
	39.5	81.1303	50.7068
	39.55	87.3739	-11.7254
	39.6	93.6175	13.2476
	39.65	-18.7606	134.99
	39.7	9.33371	75.6797
	39.75	-18.7606	119.382
	39.8	12.4555	63.1933
	39.85	46.7934	-30.4549
	39.9	-0.0307336	-77.2793
	39.95	31.1853	13.2476
	40	43.6716	38.2205
	40.05	24.9417	-55.4279
	40.1	37.428	110.018
	40.15	-56.2202	-58.5495
	40.2	24.9417	141.234
	40.25	-43.734	35.0988
	40.3	-87.4363	81.9231
	40.35	-6.27432	88.1662
	40.4	46.7934	-67.9144
	40.45	71.7659	60.0717
	40.5	46.7934	209.909
	40.55	-28.1259	-11.7254
	40.6	68.6441	-111.617
	40.65	40.5498	-111.617
	40.7	-74.95	47.5852
	40.75	-21.8824	85.0447
	40.8	34.3062	60.0717
	40.85	49.9142	60.0717
	40.9	-12.5179	-55.4279
	40.95	31.1853	-92.8873
	41	140.442	75.6797
	41.05	-0.0307336	44.4637
	41.1	-25.0041	-11.7254
	41.15	6.21192	85.0447
	41.2	-46.8558	-80.4008
	41.25	-18.7606	125.626
	41.3	-18.7606	91.2878
	41.35	43.6716	100.653
	41.4	-56.2202	106.896
	41.45	-6.27432	91.2878
	41.5	-3.15253	53.8286
	41.55	37.428	119.382
	41.6	28.0635	128.747
	41.65	-96.8007	-17.9685
	41.7	-40.6122	-14.8469
	41.75	-118.652	-21.0903
	41.8	78.0094	-17.9685
	41.85	9.33371	72.5582
	41.9	62.4014	41.3421
	41.95	24.9417	113.139
	42	28.0635	-2.36044
	42.05	71.7659	81.9231
	42.1	28.0635	44.4637
	42.15	-34.3686	-46.063
	42.2	53.036	56.9501
	42.25	56.1578	60.0717
	42.3	21.82	-24.2118
	42.35	62.4014	-133.468
	42.4	40.5498	-83.5224
	42.45	43.6716	78.8013
	42.5	28.0635	-61.6712
	42.55	21.82	53.8286
	42.6	-3.15253	44.4637
	42.65	21.82	-114.738
	42.7	-9.39611	103.774
	42.75	6.21192	63.1933
	42.8	15.5773	-64.7928
	42.85	62.4014	81.9231
	42.9	-9.39611	72.5582
	42.95	-46.8558	0.761123
	43	-6.27432	47.5852
	43.05	-18.7606	38.2205
	43.1	6.21192	-102.252
	43.15	-15.6388	72.5582
	43.2	-49.9766	19.4907
	43.25	49.9142	47.5852
	43.3	65.5223	-33.5767
	43.35	37.428	-30.4549
	43.4	37.428	-27.3334
	43.45	-31.2468	60.0717
	43.5	-9.39611	-2.36044
	43.55	-31.2468	22.6123
	43.6	3.09013	-30.4549
	43.65	-15.6388	19.4907
	43.7	-37.4904	-39.8199
	43.75	21.82	47.5852
	43.8	46.7934	-33.5767
	43.85	-21.8824	-14.8469
	43.9	65.5223	-27.3334
	43.95	-15.6388	-2.36044
	44	-31.2468	-24.2118
	44.05	-37.4904	16.3692
	44.1	-9.39611	-17.9685
	44.15	-62.4638	-30.4549
	44.2	59.2796	-17.9685
	44.25	9.33371	69.4366
	44.3	65.5223	-30.4549
	44.35	53.036	28.8556
	44.4	21.82	47.5852
	44.45	3.09013	100.653
	44.5	-43.734	7.00424
	44.55	43.6716	41.3421
	44.6	40.5498	10.126
	44.65	-6.27432	38.2205
	44.7	-59.342	56.9501
	44.75	-12.5179	106.896
	44.8	102.982	72.5582
	44.85	28.0635	3.88268
	44.9	46.7934	19.4907
	44.95	34.3062	88.1662
	45	-3.15253	35.0988
	45.05	12.4555	-24.2118
	45.1	-46.8558	-5.48223
	45.15	-6.27432	0.761123
	45.2	3.09013	-49.1848
	45.25	99.8601	-14.8469
	45.3	53.036	41.3421
	45.35	65.5223	-120.982
	45.4	-65.5847	-86.644
	45.45	-9.39611	-30.4549
	45.5	28.0635	10.126
	45.55	-31.2468	122.504
	45.6	-43.734	-21.0903
	45.65	31.1853	97.5311
	45.7	74.8876	-2.36044
	45.75	-18.7606	16.3692
	45.8	12.4555	53.8286
	45.85	62.4014	91.2878
	45.9	46.7934	50.7068
	45.95	-21.8824	60.0717
	46	-25.0041	35.0988
	46.05	43.6716	10.126
	46.1	21.82	-39.8199
	46.15	-21.8824	63.1933
	46.2	6.21192	103.774
	46.25	46.7934	28.8556
	46.3	-3.15253	13.2476
	46.35	-59.342	-55.4279
	46.4	-21.8824	44.4637
	46.45	21.82	38.2205
	46.5	-31.2468	-17.9685
	46.55	3.09013	28.8556
	46.6	43.6716	106.896
	46.65	-18.7606	60.0717
	46.7	53.036	38.2205
	46.75	-99.9225	31.9772
	46.8	-12.5179	25.7341
	46.85	-65.5847	-39.8199
	46.9	-112.409	19.4907
	46.95	-21.8824	3.88268
	47	-106.166	-5.48223
	47.05	-68.7065	-30.4549
	47.1	9.33371	44.4637
	47.15	-9.39611	60.0717
	47.2	24.9417	-58.5495
	47.25	-37.4904	3.88268
	47.3	18.6982	-49.1848
	47.35	-59.342	-36.6983
	47.4	-25.0041	-39.8199
	47.45	-21.8824	-30.4549
	47.5	53.036	-36.6983
	47.55	62.4014	81.9231
	47.6	46.7934	-17.9685
	47.65	106.104	-64.7928
	47.7	21.82	-36.6983
	47.75	-0.0307336	-80.4008
	47.8	74.8876	-30.4549
	47.85	24.9417	10.126
	47.9	127.955	-21.0903
	47.95	-6.27432	-17.9685
	48	31.1853	128.747
	48.05	-53.0984	-55.4279
	48.1	40.5498	44.4637
	48.15	-37.4904	141.234
	48.2	-21.8824	10.126
	48.25	34.3062	-24.2118
	48.3	3.09013	47.5852
	48.35	18.6982	47.5852
	48.4	-59.342	28.8556
	48.45	74.8876	97.5311
	48.5	-3.15253	119.382
	48.55	-37.4904	-11.7254
	48.6	46.7934	103.774
	48.65	24.9417	41.3421
	48.7	-37.4904	3.88268
	48.75	-65.5847	-74.1575
	48.8	71.7659	-21.0903
	48.85	-34.3686	3.88268
	48.9	-3.15253	-55.4279
	48.95	21.82	22.6123
	49	-3.15253	3.88268
	49.05	-12.5179	7.00424
	49.1	65.5223	19.4907
	49.15	34.3062	72.5582
	49.2	31.1853	-58.5495
	49.25	-0.0307336	-49.1848
	49.3	-12.5179	3.88268
	49.35	12.4555	63.1933
	49.4	-6.27432	35.0988
	49.45	31.1853	-55.4279
	49.5	46.7934	60.0717
	49.55	9.33371	-30.4549
	49.6	24.9417	-11.7254
	49.65	3.09013	16.3692
	49.7	-81.1927	63.1933
	49.75	-12.5179	-71.0359
	49.8	21.82	-17.9685
	49.85	-56.2202	25.7341
	49.9	-46.8558	72.5582
	49.95	-34.3686	-117.86
	50	65.5223	0.761123
	50.05	-31.2468	41.3421
	50.1	56.1578	-36.6983
	50.15	46.7934	-27.3334
	50.2	-74.95	13.2476
	50.25	-46.8558	-61.6712
	50.3	-46.8558	19.4907
	50.35	3.09013	191.179
	50.4	12.4555	22.6123
	50.45	68.6441	-36.6983
	50.5	3.09013	31.9772
	50.55	3.09013	60.0717
	50.6	-9.39611	-36.6983
	50.65	-43.734	28.8556
	50.7	34.3062	63.1933
	50.75	-28.1259	-14.8469
	50.8	9.33371	-92.8873
	50.85	-21.8824	3.88268
	50.9	24.9417	16.3692
	50.95	-21.8824	60.0717
	51	21.82	16.3692
	51.05	65.5223	16.3692
	51.1	-28.1259	-33.5767
	51.15	40.5498	60.0717
	51.2	-65.5847	66.3151
	51.25	15.5773	28.8556
	51.3	-0.0307336	169.328
	51.35	65.5223	-42.9414
	51.4	74.8876	10.126
	51.45	49.9142	-24.2118
	51.5	87.3739	50.7068
	51.55	34.3062	-8.60379
	51.6	93.6175	78.8013
	51.65	49.9142	-8.60379
	51.7	-15.6388	10.126
	51.75	-40.6122	3.88268
	51.8	40.5498	-114.738
	51.85	34.3062	28.8556
	51.9	28.0635	-55.4279
	51.95	49.9142	38.2205
	52	24.9417	-5.48223
	52.05	-6.27432	-74.1575
	52.1	96.7393	-130.347
	52.15	-93.6799	119.382
	52.2	-90.5581	72.5582
	52.25	12.4555	-42.9414
	52.3	31.1853	-33.5767
	52.35	-78.0718	47.5852
	52.4	6.21192	128.747
	52.45	12.4555	44.4637
	52.5	81.1303	44.4637
	52.55	59.2796	-27.3334
	52.6	37.428	25.7341
	52.65	-59.342	28.8556
	52.7	-37.4904	100.653
	52.75	-3.15253	153.72
	52.8	-9.39611	41.3421
	52.85	37.428	22.6123
	52.9	102.982	19.4907
	52.95	31.1853	13.2476
	53	-0.0307336	75.6797
	53.05	3.09013	110.018
	53.1	-9.39611	-24.2118
	53.15	-3.15253	35.0988
	53.2	15.5773	22.6123
	53.25	-46.8558	50.7068
	53.3	-37.4904	7.00424
	53.35	-3.15253	25.7341
	53.4	24.9417	25.7341
	53.45	3.09013	-2.36044
	53.5	31.1853	78.8013
	53.55	-15.6388	75.6797
	53.6	-68.7065	10.126
	53.65	-74.95	-8.60379
	53.7	28.0635	25.7341
	53.75	-53.0984	75.6797
	53.8	40.5498	-46.063
	53.85	21.82	7.00424
	53.9	68.6441	44.4637
	53.95	24.9417	141.234
	54	31.1853	75.6797
	54.05	-6.27432	38.2205
	54.1	9.33371	60.0717
	54.15	-49.9766	85.0447
	54.2	-18.7606	78.8013
	54.25	-49.9766	44.4637
	54.3	-0.0307336	106.896
	54.35	-37.4904	25.7341
	54.4	37.428	35.0988
	54.45	-65.5847	131.869
	54.5	56.1578	7.00424
	54.55	-28.1259	78.8013
	54.6	-93.6799	94.4096
	54.65	24.9417	60.0717
	54.7	-46.8558	50.7068
	54.75	-21.8824	56.9501
	54.8	78.0094	19.4907
	54.85	37.428	19.4907
	54.9	-9.39611	88.1662
	54.95	49.9142	0.761123
	55	-37.4904	81.9231
	55.05	-34.3686	-17.9685
	55.1	-6.27432	16.3692
	55.15	-37.4904	16.3692
	55.2	31.1853	-42.9414
	55.25	6.21192	72.5582
	55.3	6.21192	3.88268
	55.35	49.9142	-17.9685
	55.4	21.82	128.747
	55.45	-9.39611	25.7341
	55.5	-31.2468	75.6797
	55.55	-3.15253	75.6797
	55.6	-56.2202	-39.8199
	55.65	-12.5179	35.0988
	55.7	74.8876	38.2205
	55.75	-0.0307336	88.1662
	55.8	65.5223	10.126
	55.85	-21.8824	38.2205
	55.9	34.3062	-24.2118
	55.95	31.1853	-86.644
	56	-56.2202	103.774
	56.05	-0.0307336	7.00424
	56.1	-34.3686	66.3151
	56.15	28.0635	-11.7254
	56.2	3.09013	63.1933
	56.25	-46.8558	-17.9685
	56.3	-46.8558	69.4366
	56.35	-53.0984	-36.6983
	56.4	-0.0307336	22.6123
	56.45	-37.4904	88.1662
	56.5	-31.2468	35.0988
	56.55	9.33371	-61.6712
	56.6	-68.7065	88.1662
	56.65	-40.6122	53.8286
	56.7	-59.342	0.761123
	56.75	31.1853	50.7068
	56.8	109.226	153.72
	56.85	78.0094	3.88268
	56.9	-68.7065	-11.7254
	56.95	-59.342	44.4637
	57	-37.4904	44.4637
	57.05	-46.8558	19.4907
	57.1	-43.734	-39.8199
	57.15	43.6716	81.9231
	57.2	49.9142	28.8556
	57.25	-18.7606	53.8286
	57.3	-0.0307336	-24.2118
	57.35	62.4014	125.626
	57.4	12.4555	94.4096
	57.45	46.7934	100.653
	57.5	-134.26	16.3692
	57.55	-15.6388	-33.5767
	57.6	-49.9766	35.0988
	57.65	37.428	-17.9685
	57.7	49.9142	-64.7928
	57.75	-43.734	75.6797
	57.8	-34.3686	13.2476
	57.85	-109.288	100.653
	57.9	15.5773	156.842
	57.95	-65.5847	-8.60379
	58	87.3739	-21.0903
	58.05	-0.0307336	63.1933
	58.1	-53.0984	94.4096
	58.15	21.82	-24.2118
	58.2	24.9417	97.5311
	58.25	62.4014	103.774
	58.3	3.09013	78.8013
	58.35	-43.734	13.2476
	58.4	-0.0307336	44.4637
	58.45	-87.4363	47.5852
	58.5	-31.2468	72.5582
	58.55	87.3739	85.0447
	58.6	-15.6388	-74.1575
	58.65	-18.7606	-17.9685
	58.7	-31.2468	0.761123
	58.75	-0.0307336	-11.7254
	58.8	-3.15253	103.774
	58.85	-18.7606	-55.4279
	58.9	15.5773	-74.1575
	58.95	-18.7606	-30.4549
	59	-59.342	141.234
	59.05	-3.15253	38.2205
	59.1	74.8876	56.9501
	59.15	-9.39611	7.00424
	59.2	37.428	25.7341
	59.25	-3.15253	103.774
	59.3	-21.8824	-24.2118
	59.35	-118.652	-46.063
	59.4	-3.15253	-39.8199
	59.45	-12.5179	94.4096
	59.5	46.7934	10.126
	59.55	15.5773	38.2205
	59.6	78.0094	-46.063
	59.65	56.1578	60.0717
	59.7	-25.0041	141.234
	59.75	-6.27432	0.761123
	59.8	-15.6388	-8.60379
	59.85	-9.39611	-33.5767
	59.9	-59.342	31.9772
	59.95	-31.2468	-11.7254
	60	-53.0984	10.126
	60.05	-12.5179	69.4366
	60.1	-37.4904	81.9231
	60.15	18.6982	44.4637
	60.2	-49.9766	41.3421
	60.25	-43.734	19.4907
	60.3	-21.8824	28.8556
	60.35	-93.6799	25.7341
	60.4	-3.15253	-33.5767
	60.45	-25.0041	16.3692
	60.5	21.82	3.88268
	60.55	21.82	63.1933
	60.6	28.0635	-64.7928
	60.65	-34.3686	-14.8469
	60.7	-31.2468	-17.9685
	60.75	-62.4638	-33.5767
	60.8	-21.8824	75.6797
	60.85	-65.5847	10.126
	60.9	15.5773	-39.8199
	60.95	-12.5179	-127.225
	61	34.3062	-17.9685
	61.05	15.5773	100.653
	61.1	40.5498	0.761123
	61.15	34.3062	91.2878
	61.2	-49.9766	28.8556
	61.25	-99.9225	-21.0903
	61.3	-9.39611	119.382
	61.35	-109.288	53.8286
	61.4	28.0635	7.00424
	61.45	34.3062	16.3692
	61.5	-0.0307336	19.4907
	61.55	-6.27432	53.8286
	61.6	-43.734	81.9231
	61.65	-28.1259	88.1662
	61.7	15.5773	88.1662
	61.75	-25.0041	94.4096
	61.8	56.1578	50.7068
	61.85	-18.7606	7.00424
	61.9	71.7659	-5.48223
	61.95	21.82	22.6123
	62	12.4555	-11.7254
	62.05	49.9142	69.4366
	62.1	12.4555	-8.60379
	62.15	-43.734	38.2205
	62.2	-21.8824	-24.2118
	62.25	-59.342	10.126
	62.3	-18.7606	3.88268
	62.35	-46.8558	-49.1848
	62.4	-15.6388	128.747
	62.45	6.21192	-46.063
	62.5	21.82	-33.5767
	62.55	74.8876	85.0447
	62.6	6.21192	150.599
	62.65	15.5773	-24.2118
	62.7	-18.7606	3.88268
	62.75	6.21192	-2.36044
	62.8	-49.9766	72.5582
	62.85	-21.8824	78.8013
	62.9	90.4957	22.6123
	62.95	78.0094	53.8286
	63	12.4555	19.4907
	63.05	74.8876	-49.1848
	63.1	46.7934	88.1662
	63.15	9.33371	47.5852
	63.2	-49.9766	22.6123
	63.25	9.33371	-5.48223
	63.3	-21.8824	116.261
	63.35	65.5223	-46.063
	63.4	28.0635	-33.5767
	63.45	-25.0041	56.9501
	63.5	9.33371	-17.9685
	63.55	-15.6388	35.0988
	63.6	65.5223	56.9501
	63.65	-68.7065	47.5852
	63.7	49.9142	-102.252
	63.75	-0.0307336	44.4637
	63.8	15.5773	69.4366
	63.85	-31.2468	-24.2118
	63.9	12.4555	53.8286
	63.95	34.3062	10.126
	64	-43.734	-17.9685
	64.05	-18.7606	-36.6983
	64.1	-25.0041	-11.7254
	64.15	40.5498	-99.1304
	64.2	-21.8824	-61.6712
	64.25	-0.0307336	47.5852
	64.3	3.09013	0.761123
	64.35	127.955	38.2205
	64.4	78.0094	88.1662
	64.45	15.5773	25.7341
	64.5	-25.0041	-8.60379
	64.55	-0.0307336	63.1933
	64.6	53.036	50.7068
	64.65	-34.3686	3.88268
	64.7	-40.6122	22.6123
	64.75	-25.0041	41.3421
	64.8	78.0094	-102.252
	64.85	9.33371	103.774
	64.9	93.6175	-86.644
	64.95	102.982	16.3692
	65	56.1578	-55.4279
	65.05	3.09013	19.4907
	65.1	34.3062	122.504
	65.15	-9.39611	-49.1848
	65.2	-46.8558	-27.3334
	65.25	56.1578	69.4366
	65.3	9.33371	47.5852
	65.35	-34.3686	72.5582
	65.4	3.09013	56.9501
	65.45	18.6982	69.4366
	65.5	3.09013	-36.6983
	65.55	3.09013	66.3151
	65.6	56.1578	88.1662
	65.65	-15.6388	44.4637
	65.7	21.82	-46.063
	65.75	109.226	22.6123
	65.8	46.7934	-17.9685
	65.85	102.982	10.126
	65.9	34.3062	25.7341
	65.95	-9.39611	-21.0903
	66	6.21192	31.9772
	66.05	-28.1259	-133.468
	66.1	37.428	-5.48223
	66.15	65.5223	69.4366
	66.2	65.5223	-24.2118
	66.25	43.6716	-17.9685
	66.3	21.82	-8.60379
	66.35	43.6716	66.3151
	66.4	53.036	3.88268
	66.45	-53.0984	-17.9685
	66.5	-15.6388	0.761123
	66.55	46.7934	-21.0903
	66.6	3.09013	-58.5495
	66.65	-40.6122	81.9231
	66.7	53.036	-42.9414
	66.75	-68.7065	75.6797
	66.8	43.6716	0.761123
	66.85	62.4014	44.4637
	66.9	-93.6799	-27.3334
	66.95	-34.3686	0.761123
	67	31.1853	16.3692
	67.05	24.9417	-24.2118
	67.1	6.21192	31.9772
	67.15	31.1853	-49.1848
	67.2	-56.2202	44.4637
	67.25	90.4957	38.2205
	67.3	90.4957	-83.5224
	67.35	93.6175	-46.063
	67.4	-74.95	72.5582
	67.45	56.1578	50.7068
	67.5	-15.6388	16.3692
	67.55	9.33371	-52.3063
	67.6	40.5498	-55.4279
	67.65	68.6441	156.842
	67.7	9.33371	10.126
	67.75	40.5498	-33.5767
	67.8	34.3062	13.2476
	67.85	-21.8824	-11.7254
	67.9	-37.4904	60.0717
	67.95	-21.8824	-52.3063
	68	-59.342	-96.0089
	68.05	34.3062	16.3692
	68.1	-3.15253	81.9231
	68.15	12.4555	31.9772
	68.2	59.2796	-111.617
	68.25	49.9142	-52.3063
	68.3	28.0635	-17.9685
	68.35	-0.0307336	-71.0359
	68.4	56.1578	-21.0903
	68.45	31.1853	16.3692
	68.5	6.21192	41.3421
	68.55	6.21192	3.88268
	68.6	12.4555	10.126
	68.65	-40.6122	38.2205
	68.7	59.2796	28.8556
	68.75	9.33371	116.261
	68.8	59.2796	63.1933
	68.85	-21.8824	60.0717
	68.9	78.0094	19.4907
	68.95	-12.5179	-139.711
	69	-34.3686	-208.387
	69.05	-12.5179	-292.67
	69.1	112.347	-242.725
	69.15	49.9142	-145.955
	69.2	40.5498	-170.927
	69.25	-43.734	-270.819
	69.3	12.4555	-142.833
	69.35	-68.7065	-217.752
	69.4	28.0635	-80.4008
	69.45	-59.342	-136.59
	69.5	21.82	-83.5224
	69.55	-37.4904	72.5582
	69.6	-3.15253	119.382
	69.65	3.09013	16.3692
	69.7	12.4555	3.88268
	69.75	24.9417	35.0988
	69.8	40.5498	66.3151
	69.85	-62.4638	63.1933
	69.9	-9.39611	-42.9414
	69.95	-3.15253	16.3692
	70	6.21192	97.5311
	70.05	-25.0041	166.207
	70.1	21.82	44.4637
	70.15	-0.0307336	50.7068
	70.2	28.0635	78.8013
	70.25	28.0635	138.112
	70.3	3.09013	-5.48223
	70.35	-37.4904	156.842
	70.4	-59.342	63.1933
	70.45	-34.3686	106.896
	70.5	46.7934	50.7068
	70.55	28.0635	-21.0903
	70.6	-9.39611	-52.3063
	70.65	84.2521	0.761123
	70.7	-21.8824	159.963
	70.75	12.4555	10.126
	70.8	34.3062	16.3692
	70.85	-49.9766	13.2476
	70.9	6.21192	22.6123
	70.95	3.09013	35.0988
	71	15.5773	56.9501
	71.05	24.9417	44.4637
	71.1	34.3062	25.7341
	71.15	43.6716	53.8286
	71.2	-74.95	-39.8199
	71.25	46.7934	81.9231
	71.3	3.09013	10.126
	71.35	-62.4638	78.8013
	71.4	21.82	60.0717
	71.45	6.21192	28.8556
	71.5	28.0635	113.139
	71.55	81.1303	78.8013
	71.6	-12.5179	41.3421
	71.65	9.33371	94.4096
	71.7	6.21192	128.747
	71.75	59.2796	78.8013
	71.8	-18.7606	47.5852
	71.85	-53.0984	50.7068
	71.9	-43.734	38.2205
	71.95	71.7659	13.2476
	72	6.21192	110.018
	72.05	9.33371	16.3692
	72.1	24.9417	0.761123
	72.15	-6.27432	66.3151
	72.2	-34.3686	-46.063
	72.25	-12.5179	97.5311
	72.3	-37.4904	75.6797
	72.35	65.5223	60.0717
	72.4	-18.7606	-55.4279
	72.45	81.1303	-24.2118
	72.5	84.2521	22.6123
	72.55	43.6716	0.761123
	72.6	24.9417	-5.48223
	72.65	-6.27432	7.00424
	72.7	28.0635	131.869
	72.75	-31.2468	-49.1848
	72.8	12.4555	141.234
	72.85	-9.39611	19.4907
	72.9	-37.4904	72.5582
	72.95	46.7934	150.599
	73	28.0635	3.88268
	73.05	28.0635	209.909
	73.1	24.9417	53.8286
	73.15	-9.39611	63.1933
	73.2	15.5773	28.8556
	73.25	-37.4904	-21.0903
	73.3	34.3062	-36.6983
	73.35	59.2796	13.2476
	73.4	3.09013	19.4907
	73.45	49.9142	144.355
	73.5	62.4014	44.4637
	73.55	3.09013	16.3692
	73.6	9.33371	91.2878
	73.65	-62.4638	69.4366
	73.7	40.5498	-58.5495
	73.75	-68.7065	47.5852
	73.8	9.33371	13.2476
	73.85	-0.0307336	28.8556
	73.9	65.5223	91.2878
	73.95	-31.2468	47.5852
	74	56.1578	28.8556
	74.05	-34.3686	16.3692
	74.1	-15.6388	-30.4549
	74.15	-6.27432	147.477
	74.2	-62.4638	22.6123
	74.25	18.6982	-36.6983
	74.3	34.3062	-83.5224
	74.35	40.5498	81.9231
	74.4	-56.2202	53.8286
	74.45	-9.39611	53.8286
	74.5	24.9417	10.126
	74.55	3.09013	16.3692
	74.6	-3.15253	94.4096
	74.65	-68.7065	91.2878
	74.7	-78.0718	-64.7928
	74.75	-12.5179	-52.3063
	74.8	12.4555	19.4907
	74.85	3.09013	159.963
	74.9	15.5773	44.4637
	74.95	43.6716	44.4637
	75	24.9417	-8.60379
	75.05	34.3062	7.00424
	75.1	-25.0041	38.2205
	75.15	-59.342	41.3421
	75.2	-59.342	88.1662
	75.25	28.0635	119.382
	75.3	-25.0041	25.7341
	75.35	74.8876	-11.7254
	75.4	28.0635	-46.063
	75.45	18.6982	-21.0903
	75.5	37.428	13.2476
	75.55	87.3739	35.0988
	75.6	-65.5847	-24.2118
	75.65	34.3062	-8.60379
	75.7	24.9417	3.88268
	75.75	-15.6388	106.896
	75.8	21.82	-58.5495
	75.85	-15.6388	110.018
	75.9	81.1303	56.9501
	75.95	-21.8824	75.6797
	76	6.21192	-71.0359
	76.05	-37.4904	-17.9685
	76.1	-115.531	35.0988
	76.15	-59.342	22.6123
	76.2	59.2796	-33.5767
	76.25	-12.5179	56.9501
	76.3	15.5773	38.2205
	76.35	43.6716	44.4637
	76.4	-37.4904	60.0717
	76.45	-90.5581	138.112
	76.5	-15.6388	47.5852
	76.55	3.09013	-17.9685
	76.6	-74.95	25.7341
	76.65	-31.2468	72.5582
	76.7	28.0635	-33.5767
	76.75	-0.0307336	141.234
	76.8	84.2521	85.0447
	76.85	-18.7606	103.774
	76.9	-59.342	110.018
	76.95	-53.0984	31.9772
	77	3.09013	3.88268
	77.05	-62.4638	-61.6712
	77.1	-93.6799	-11.7254
	77.15	-43.734	131.869
	77.2	-56.2202	-49.1848
	77.25	-78.0718	-64.7928
	77.3	-49.9766	-46.063
	77.35	3.09013	22.6123
	77.4	3.09013	35.0988
	77.45	-9.39611	60.0717
	77.5	-18.7606	-55.4279
	77.55	-53.0984	94.4096
	77.6	18.6982	122.504
	77.65	-109.288	-11.7254
	77.7	40.5498	81.9231
	77.75	-3.15253	75.6797
	77.8	-103.044	94.4096
	77.85	-53.0984	72.5582
	77.9	-46.8558	-36.6983
	77.95	-81.1927	159.963
	78	-43.734	7.00424
	78.05	-62.4638	-108.495
	78.1	-78.0718	25.7341
	78.15	3.09013	75.6797
	78.2	-31.2468	16.3692
	78.25	-31.2468	-14.8469
	78.3	-31.2468	-42.9414
	78.35	28.0635	-86.644
	78.4	-6.27432	-17.9685
	78.45	-6.27432	-61.6712
	78.5	-62.4638	-33.5767
	78.55	-49.9766	69.4366
	78.6	28.0635	-14.8469
	78.65	12.4555	-55.4279
	78.7	3.09013	38.2205
	78.75	-15.6388	-49.1848
	78.8	62.4014	116.261
	78.85	-56.2202	63.1933
	78.9	40.5498	-99.1304
	78.95	-6.27432	-52.3063
	79	-84.3145	41.3421
	79.05	-21.8824	-61.6712
	79.1	-49.9766	-27.3334
	79.15	3.09013	19.4907
	79.2	-0.0307336	103.774
	79.25	68.6441	-11.7254
	79.3	-31.2468	-2.36044
	79.35	93.6175	78.8013
	79.4	12.4555	122.504
	79.45	-9.39611	-5.48223
	79.5	28.0635	-14.8469
	79.55	-37.4904	3.88268
	79.6	49.9142	50.7068
	79.65	-46.8558	75.6797
	79.7	90.4957	-36.6983
	79.75	43.6716	-83.5224
	79.8	21.82	-24.2118
	79.85	6.21192	41.3421
	79.9	9.33371	-71.0359
	79.95	-43.734	-21.0903
	80	-0.0307336	-30.4549
	80.05	-9.39611	3.88268
	80.1	49.9142	110.018
	80.15	3.09013	-30.4549
	80.2	6.21192	31.9772
	80.25	24.9417	85.0447
	80.3	-15.6388	-102.252
	80.35	-40.6122	72.5582
	80.4	-49.9766	10.126
	80.45	-25.0041	-49.1848
	80.5	-74.95	13.2476
	80.55	-12.5179	35.0988
	80.6	6.21192	-49.1848
	80.65	12.4555	72.5582
	80.7	43.6716	35.0988
	80.75	-40.6122	60.0717
	80.8	12.4555	7.00424
	80.85	-68.7065	-5.48223
	80.9	-3.15253	13.2476
	80.95	12.4555	131.869
	81	-12.5179	25.7341
	81.05	43.6716	-42.9414
	81.1	40.5498	-39.8199
	81.15	-37.4904	56.9501
	81.2	49.9142	-21.0903
	81.25	-9.39611	-2.36044
	81.3	-93.6799	-30.4549
	81.35	3.09013	-30.4549
	81.4	-56.2202	25.7341
	81.45	-21.8824	141.234
	81.5	-6.27432	97.5311
	81.55	21.82	-36.6983
	81.6	-31.2468	-111.617
	81.65	24.9417	81.9231
	81.7	-34.3686	19.4907
	81.75	-9.39611	41.3421
	81.8	-56.2202	35.0988
	81.85	-40.6122	13.2476
	81.9	-21.8824	97.5311
	81.95	-31.2468	88.1662
	82	34.3062	31.9772
	82.05	-37.4904	78.8013
	82.1	-40.6122	-77.2793
	82.15	53.036	94.4096
	82.2	-3.15253	44.4637
	82.25	-46.8558	-17.9685
	82.3	-68.7065	-74.1575
	82.35	-25.0041	100.653
	82.4	18.6982	13.2476
	82.45	-18.7606	-64.7928
	82.5	-46.8558	56.9501
	82.55	-18.7606	50.7068
	82.6	21.82	-14.8469
	82.65	24.9417	-5.48223
	82.7	-18.7606	-5.48223
	82.75	-62.4638	38.2205
	82.8	-49.9766	44.4637
	82.85	-31.2468	19.4907
	82.9	-9.39611	-33.5767
	82.95	28.0635	3.88268
	83	-15.6388	-21.0903
	83.05	99.8601	0.761123
	83.1	78.0094	-42.9414
	83.15	-0.0307336	50.7068
	83.2	31.1853	-61.6712
	83.25	43.6716	-11.7254
	83.3	3.09013	22.6123
	83.35	-34.3686	7.00424
	83.4	-15.6388	56.9501
	83.45	53.036	-64.7928
	83.5	-3.15253	25.7341
	83.55	43.6716	-55.4279
	83.6	-43.734	-96.0089
	83.65	-18.7606	-58.5495
	83.7	-34.3686	22.6123
	83.75	-65.5847	-14.8469
	83.8	-0.0307336	-24.2118
	83.85	-21.8824	-27.3334
	83.9	34.3062	-145.955
	83.95	34.3062	-55.4279
	84	-9.39611	-74.1575
	84.05	84.2521	122.504
	84.1	21.82	-49.1848
	84.15	-15.6388	72.5582
	84.2	-59.342	116.261
	84.25	-12.5179	-52.3063
	84.3	-65.5847	-30.4549
	84.35	18.6982	22.6123
	84.4	-43.734	72.5582
	84.45	-3.15253	-89.7658
	84.5	59.2796	72.5582
	84.55	96.7393	-80.4008
	84.6	-6.27432	-2.36044
	84.65	-18.7606	3.88268
	84.7	-3.15253	-77.2793
	84.75	-37.4904	-55.4279
	84.8	-49.9766	72.5582
	84.85	-6.27432	-17.9685
	84.9	-18.7606	-21.0903
	84.95	74.8876	88.1662
	85	34.3062	19.4907
	85.05	-6.27432	97.5311
	85.1	-46.8558	35.0988
	85.15	37.428	-83.5224
	85.2	-31.2468	16.3692
	85.25	-15.6388	50.7068
	85.3	6.21192	16.3692
	85.35	84.2521	22.6123
	85.4	21.82	75.6797
	85.45	59.2796	-92.8873
	85.5	74.8876	60.0717
	85.55	-12.5179	66.3151
	85.6	31.1853	44.4637
	85.65	-56.2202	63.1933
	85.7	12.4555	22.6123
	85.75	-15.6388	0.761123
	85.8	24.9417	85.0447
	85.85	109.226	-42.9414
	85.9	-3.15253	63.1933
	85.95	21.82	38.2205
	86	-43.734	0.761123
	86.05	-49.9766	-55.4279
	86.1	-59.342	-30.4549
	86.15	-56.2202	31.9772
	86.2	-84.3145	10.126
	86.25	-3.15253	38.2205
	86.3	28.0635	-21.0903
	86.35	9.33371	31.9772
	86.4	15.5773	-21.0903
	86.45	3.09013	7.00424
	86.5	15.5773	50.7068
	86.55	-143.625	-27.3334
	86.6	-9.39611	-136.59
	86.65	21.82	41.3421
	86.7	-15.6388	10.126
	86.75	43.6716	-8.60379
	86.8	74.8876	-14.8469
	86.85	34.3062	-2.36044
	86.9	49.9142	-24.2118
	86.95	21.82	-5.48223
	87	-34.3686	0.761123
	87.05	3.09013	-74.1575
	87.1	-25.0041	-61.6712
	87.15	-12.5179	53.8286
	87.2	-18.7606	-30.4549
	87.25	-31.2468	19.4907
	87.3	149.806	22.6123
	87.35	-15.6388	-24.2118
	87.4	21.82	13.2476
	87.45	78.0094	-17.9685
	87.5	34.3062	-74.1575
	87.55	28.0635	88.1662
	87.6	-15.6388	47.5852
	87.65	37.428	10.126
	87.7	49.9142	66.3151
	87.75	21.82	-71.0359
	87.8	-18.7606	47.5852
	87.85	-28.1259	41.3421
	87.9	-53.0984	-39.8199
	87.95	109.226	113.139
	88	-46.8558	7.00424
	88.05	-6.27432	94.4096
	88.1	-6.27432	-33.5767
	88.15	-0.0307336	-105.374
	88.2	-0.0307336	35.0988
	88.25	-21.8824	13.2476
	88.3	-25.0041	-49.1848
	88.35	24.9417	81.9231
	88.4	-18.7606	60.0717
	88.45	-31.2468	-55.4279
	88.5	-31.2468	38.2205
	88.55	-59.342	-21.0903
	88.6	21.82	-61.6712
	88.65	-28.1259	-49.1848
	88.7	-15.6388	69.4366
	88.75	96.7393	81.9231
	88.8	46.7934	-27.3334
	88.85	-21.8824	10.126
	88.9	28.0635	10.126
	88.95	-28.1259	-14.8469
	89	-0.0307336	85.0447
	89.05	15.5773	38.2205
	89.1	24.9417	-8.60379
	89.15	34.3062	85.0447
	89.2	53.036	16.3692
	89.25	31.1853	94.4096
	89.3	-3.15253	88.1662
	89.35	-6.27432	50.7068
	89.4	-59.342	44.4637
	89.45	12.4555	-2.36044
	89.5	34.3062	50.7068
	89.55	-12.5179	19.4907
	89.6	112.347	56.9501
	89.65	28.0635	103.774
	89.7	40.5498	-2.36044
	89.75	90.4957	22.6123
	89.8	31.1853	-5.48223
	89.85	-68.7065	7.00424
	89.9	-6.27432	-58.5495
	89.95	-49.9766	35.0988
	90	-21.8824	-11.7254
	90.05	-25.0041	3.88268
	90.1	3.09013	-39.8199
	90.15	-40.6122	41.3421
	90.2	28.0635	-21.0903
	90.25	87.3739	25.7341
	90.3	-12.5179	38.2205
	90.35	-34.3686	66.3151
	90.4	-15.6388	153.72
	90.45	15.5773	-21.0903
	90.5	3.09013	44.4637
	90.55	-21.8824	72.5582
	90.6	12.4555	13.2476
	90.65	40.5498	10.126
	90.7	93.6175	97.5311
	90.75	-15.6388	25.7341
	90.8	87.3739	81.9231
	90.85	43.6716	-2.36044
	90.9	6.21192	-39.8199
	90.95	12.4555	38.2205
	91	37.428	-8.60379
	91.05	15.5773	85.0447
	91.1	-9.39611	10.126
	91.15	49.9142	38.2205
	91.2	81.1303	28.8556
	91.25	-9.39611	134.99
	91.3	62.4014	0.761123
	91.35	-78.0718	63.1933
	91.4	-40.6122	-24.2118
	91.45	21.82	72.5582
	91.5	-78.0718	35.0988
	91.55	46.7934	16.3692
	91.6	59.2796	156.842
	91.65	-78.0718	72.5582
	91.7	40.5498	47.5852
	91.75	28.0635	41.3421
	91.8	-6.27432	3.88268
	91.85	-62.4638	150.599
	91.9	-18.7606	-5.48223
	91.95	-49.9766	44.4637
	92	-31.2468	19.4907
	92.05	-12.5179	119.382
	92.1	56.1578	75.6797
	92.15	-0.0307336	-11.7254
	92.2	-34.3686	38.2205
	92.25	-0.0307336	78.8013
	92.3	-12.5179	100.653
	92.35	-9.39611	10.126
	92.4	-12.5179	25.7341
	92.45	-65.5847	-55.4279
	92.5	9.33371	-64.7928
	92.55	102.982	3.88268
	92.6	31.1853	110.018
	92.65	28.0635	0.761123
	92.7	-34.3686	22.6123
	92.75	31.1853	56.9501
	92.8	3.09013	66.3151
	92.85	-65.5847	172.45
	92.9	-49.9766	78.8013
	92.95	62.4014	3.88268
	93	40.5498	-24.2118
	93.05	65.5223	-8.60379
	93.1	9.33371	-8.60379
	93.15	-68.7065	106.896
	93.2	-37.4904	7.00424
	93.25	-12.5179	38.2205
	93.3	-43.734	-42.9414
	93.35	-93.6799	16.3692
	93.4	3.09013	-33.5767
	93.45	12.4555	-39.8199
	93.5	65.5223	60.0717
	93.55	6.21192	3.88268
	93.6	46.7934	78.8013
	93.65	-28.1259	150.599
	93.7	-37.4904	134.99
	93.75	-6.27432	44.4637
	93.8	65.5223	-27.3334
	93.85	-15.6388	19.4907
	93.9	-9.39611	38.2205
	93.95	-6.27432	144.355
	94	28.0635	81.9231
	94.05	53.036	41.3421
	94.1	34.3062	169.328
	94.15	31.1853	-102.252
	94.2	-12.5179	7.00424
	94.25	-40.6122	63.1933
	94.3	-6.27432	-49.1848
	94.35	-9.39611	103.774
	94.4	21.82	25.7341
	94.45	78.0094	7.00424
	94.5	56.1578	3.88268
	94.55	-78.0718	88.1662
	94.6	-25.0041	125.626
	94.65	-37.4904	-24.2118
	94.7	-59.342	53.8286
	94.75	9.33371	56.9501
	94.8	-118.652	53.8286
	94.85	-21.8824	28.8556
	94.9	37.428	122.504
	94.95	-0.0307336	66.3151
	95	43.6716	13.2476
	95.05	31.1853	-11.7254
	95.1	-9.39611	147.477
	95.15	-121.774	56.9501
	95.2	-9.39611	-21.0903
	95.25	-46.8558	-24.2118
	95.3	31.1853	44.4637
	95.35	-56.2202	-71.0359
	95.4	3.09013	-8.60379
	95.45	21.82	106.896
	95.5	-6.27432	-8.60379
	95.55	-34.3686	-155.319
	95.6	-15.6388	13.2476
	95.65	9.33371	25.7341
	95.7	-15.6388	-5.48223
	95.75	-49.9766	50.7068
	95.8	-3.15253	85.0447
	95.85	-18.7606	3.88268
	95.9	37.428	50.7068
	95.95	-18.7606	113.139
	96	-18.7606	0.761123
	96.05	-6.27432	22.6123
	96.1	21.82	94.4096
	96.15	-53.0984	-11.7254
	96.2	21.82	16.3692
	96.25	-71.8283	60.0717
	96.3	24.9417	85.0447
	96.35	-21.8824	16.3692
	96.4	21.82	66.3151
	96.45	28.0635	-46.063
	96.5	15.5773	53.8286
	96.55	-68.7065	-61.6712
	96.6	34.3062	28.8556
	96.65	-34.3686	53.8286
	96.7	-65.5847	69.4366
	96.75	-56.2202	85.0447
	96.8	6.21192	97.5311
	96.85	-0.0307336	-27.3334
	96.9	31.1853	63.1933
	96.95	9.33371	19.4907
	97	-18.7606	7.00424
	97.05	28.0635	-36.6983
	97.1	-78.0718	106.896
	97.15	-18.7606	35.0988
	97.2	-124.896	94.4096
	97.25	-43.734	35.0988
	97.3	18.6982	3.88268
	97.35	9.33371	-27.3334
	97.4	-40.6122	47.5852
	97.45	-56.2202	-24.2118
	97.5	-162.355	16.3692
	97.55	-227.909	22.6123
	97.6	-243.517	-21.0903
	97.65	-284.098	113.139
	97.7	-212.301	-24.2118
	97.75	-87.4363	63.1933
	97.8	-128.017	72.5582
	97.85	-68.7065	106.896
	97.9	-0.0307336	41.3421
	97.95	-0.0307336	38.2205
	98	-28.1259	0.761123
	98.05	24.9417	-30.4549
	98.1	15.5773	63.1933
	98.15	37.428	44.4637
	98.2	21.82	-71.0359
	98.25	37.428	106.896
	98.3	34.3062	69.4366
	98.35	53.036	88.1662
	98.4	37.428	41.3421
	98.45	65.5223	38.2205
	98.5	9.33371	78.8013
	98.55	-12.5179	106.896
	98.6	37.428	-46.063
	98.65	87.3739	16.3692
	98.7	-12.5179	-2.36044
	98.75	46.7934	41.3421
	98.8	-21.8824	41.3421
	98.85	34.3062	97.5311
	98.9	56.1578	10.126
	98.95	12.4555	53.8286
	99	65.5223	78.8013
	99.05	-46.8558	-30.4549
	99.1	56.1578	-27.3334
	99.15	-3.15253	153.72
	99.2	81.1303	-46.063
	99.25	49.9142	69.4366
	99.3	9.33371	56.9501
	99.35	65.5223	38.2205
	99.4	6.21192	100.653
	99.45	65.5223	-11.7254
	99.5	-37.4904	63.1933
	99.55	-71.8283	3.88268
	99.6	-56.2202	41.3421
	99.65	62.4014	3.88268
	99.7	24.9417	53.8286
	99.75	3.09013	-46.063
	99.8	43.6716	116.261
	99.85	-21.8824	53.8286
	99.9	-15.6388	-33.5767
[truncated: 38,002 more rows]

## Sheet: Fig.3c
	Astrocyte/mm2
	Ctr	FBΔ
	377.678	690.979
	432.401	650.788
	538.545	679.6
	550.368	739.739
	537.279	1029.89

## Sheet: Fig.4b
PED index	1	2	3	4	5	6	7	8	9	10	11	12	13	14	15	16	17	18	19	20	21	22	23	24	25	26	27	28	29	30	31	32	33	34	35	36	37	38	39	40	41	42	43	44	45	46	47	48	49
Control (PED times (min) - trace(1)	0.0189667	0.0377267	0.07145	0.101167	0.141253	0.178533	0.206043	0.231313	0.275967	0.29839	0.334433	0.370097	0.407597	0.436827	0.474177	0.49337	0.529243	0.536293	0.559157	0.589043	0.61452	0.658393	0.69788	0.721787	0.751683	0.77554	0.819207	0.846667	0.862967	0.86778	0.895487	0.92661	0.962163	0.997973	1.03556	1.06532	1.09309	1.13191	1.17346	1.20422	1.22664	1.24835	1.27469	1.31434	1.34384	1.35222	1.38901	1.41873	1.45163
Control (PED times (min) - trace(2)	0.0311667	0.08237	0.309097	0.378267	0.445187	0.477087	0.51036	0.53242	0.559927	0.582813	0.63121	0.653957	0.67772	0.683393	0.734897	0.75768	0.78162	0.80168	0.81781	0.849673	0.855987	0.890853	0.911017	0.92489	0.943707	0.966037	0.985037	1.00648	1.03147	1.05587	1.08123	1.11186	1.13605	1.15547	1.17927	1.18964	1.22028	1.24166	1.27146	1.29957	1.30524	1.34675	1.37279	1.39894	1.42304	1.4486	1.45426	1.48829	1.50699
Control (PED times (min) - trace(3)	0.00366333	0.0346733	0.0704167	0.0986967	0.11918	0.158063	0.190447	0.22816	0.257847	0.282553	0.306717	0.335537	0.361537	0.40003	0.425863	0.455637	0.493473	0.514077	0.538917	0.57382	0.60408	0.637793	0.66923	0.69778	0.728277	0.758433	0.79127	0.824197	0.854453	0.884517	0.91234	0.94293	0.975917	0.992487	1.01308	1.0446	1.07771	1.11815	1.15614	1.17942	1.21044	1.23759	1.26777	1.30048	1.32889	1.35108	1.38442	1.41394	1.44419
Control (PED times (min) - trace(4)	0.02978	0.0647433	0.100607	0.140747	0.182263	0.25243	0.286417	0.331277	0.363787	0.413517	0.442203	0.463963	0.49628	0.52073	0.56375	0.59443	0.62486	0.713667	0.742073	0.783647	0.811617	0.833117	0.85726	0.90657	0.946133	0.980097	1.01724	1.0534	1.07994	1.09753	1.12155	1.1508	1.15643	1.19855	1.23677	1.26886	1.29968	1.33472	1.3678	1.40193	1.42964	1.4619	1.4819	1.5161	1.53628	1.55183	1.6037	1.63642	1.6693
Control (PED times (min) - trace(5)	0.05109	0.0551	0.09994	0.15924	0.163627	0.230967	0.23479	0.298227	0.3022	0.34292	0.39643	0.450393	0.454577	0.506783	0.511013	0.58086	0.638663	0.64219	0.714707	0.777627	0.849197	0.912927	0.91697	0.974947	1.05226	1.05599	1.11698	1.15631	1.21917	1.2898	1.36302	1.43689	1.48486	1.48854	1.54251	1.54592	1.61346	1.68227	1.73562	1.78338	1.787	1.84458	1.91547	1.98026	1.98438	2.0399	2.1021	2.16923	2.17424
Control (PED times (min) - trace(6)	0.830853	1.02722	1.04222	1.38442	1.39207	4.7874	5.07974	5.13731	6.10904	6.18669	6.271	6.30761	6.34994	6.53855	6.60888	6.64596	6.72586	6.83713	6.90112	7.04893	7.07729	7.13297	7.1773	7.33854	7.37199	7.4745	7.59305	7.61905	7.65846	7.6904	7.72174	7.72817	7.79124	7.83835	7.9027	7.96522	7.97099	7.98814	8.07478	8.10317	8.15974	8.20862	8.24281	8.25861	8.27366	8.2905	8.32938	8.36413	8.41088
Control (PED times (min) - trace(7)	0.319283	0.565137	0.880383	1.04775	1.09157	1.11846	1.22447	1.24484	1.27618	1.36104	1.41606	1.436	1.47357	1.49741	1.51468	1.55555	1.59554	1.64612	1.66377	1.70533	1.72089	1.75922	1.77009	1.78693	1.80763	1.82906	1.84201	1.86185	1.88505	1.90669	1.92414	1.94391	1.96202	1.98342	1.99359	2.01137	2.02872	2.05044	2.07066	2.09514	2.11573	2.15295	2.17348	2.2064	2.22767	2.25155	2.2693	2.29956	2.34285
Control (PED times (min) - trace(8)	0.00411667	0.0278667	0.0651367	0.0985767	0.159453	0.255797	0.285907	0.3166	0.357143	0.428933	0.458477	0.489007	0.506343	0.52869	0.555163	0.589723	0.613453	0.651877	0.687027	0.7112	0.738627	0.763943	0.794357	0.80963	0.827977	0.868477	0.91255	0.942387	0.960167	1.00827	1.03473	1.06908	1.11377	1.14031	1.1655	1.17933	1.20507	1.22607	1.24666	1.26708	1.2942	1.30801	1.3311	1.35142	1.37291	1.42785	1.45018	1.46204	1.47483
Control (PED times (min) - trace(9)	0.56099	0.918243	0.968447	0.998953	1.03251	1.07123	1.11894	1.32945	1.37709	1.42263	1.45271	1.5388	1.57186	1.65585	1.68285	1.75112	1.82876	1.85456	1.89325	1.92338	1.94874	1.97155	2.02561	2.07426	2.10314	2.21746	2.24965	2.27169	2.32918	2.35649	2.38348	2.41363	2.44479	2.47507	2.50068	2.57082	2.59778	2.62868	2.65572	2.68743	2.71321	2.74475	2.78934	2.8086	2.84072	2.86375	2.89259	2.92004	2.93881
Control (PED times (min) - trace(10)	0.0498433	0.204867	0.270477	0.30726	0.387737	0.42543	0.458627	0.488967	0.515023	0.58567	0.67517	0.700773	0.722447	0.77047	0.802873	0.833597	0.890097	0.922343	0.98022	1.03558	1.07078	1.09253	1.1232	1.1502	1.18227	1.20716	1.24703	1.27442	1.33283	1.36175	1.39487	1.42139	1.44521	1.46153	1.48934	1.51816	1.54313	1.57468	1.60292	1.63291	1.66123	1.69219	1.72206	1.75954	1.78901	1.81378	1.85241	1.87727	1.92317
Control (PED times (min) - trace(11)	2.61243	2.67481	2.74019	2.78339	2.83417	2.87663	2.93849	2.99183	3.03315	3.07368	3.12402	3.16971	3.20478	3.24917	3.2834	3.33055	3.36169	3.40256	3.44534	3.4985	3.53933	3.58848	3.64322	3.70518	3.76155	3.824	3.88119	3.92567	3.96938	4.03849	4.11736	4.18471	4.24775	4.29208	4.38486	4.42742	4.49763	4.5646	4.67603	4.72986	4.81977	4.90132	4.96062	5.03351	5.08984	5.14257	5.19467	5.24223	5.30886
Control (PED times (min) - trace(12)	0.00897333	0.0277767	0.0589133	0.0990567	0.13298	0.16677	0.206437	0.238703	0.27553	0.304267	0.33886	0.379717	0.413087	0.438673	0.473857	0.526237	0.59952	0.634943	0.67587	0.71699	0.758907	0.799487	0.842027	0.88146	0.91761	0.958163	0.99533	1.03736	1.07693	1.1202	1.16145	1.20814	1.25127	1.29144	1.32588	1.36891	1.41145	1.45457	1.49628	1.53707	1.58399	1.62589	1.6795	1.72137	1.76378	1.81133	1.8596	1.90866	1.95253
Control (PED times (min) - trace(13)	0.24942	0.320677	0.375467	0.4073	0.4137	0.439683	0.468357	0.50878	0.524673	0.63786	1.92771	2.30507	2.37329	2.40239	2.42366	2.46287	2.47738	2.52482	2.60764	3.04798	3.15606	3.33304	3.56351	3.66347	3.7747	3.89175	3.91771	3.93122	3.96823	4.01197	4.04168	4.26135	4.31493	4.37804	4.9912	5.05788	5.06878	5.24353	5.33971	5.44626	5.5439	5.59109	5.86767	5.9972	6.06434	6.10549	6.16566	6.23659	6.54612
Control (PED times (min) - trace(14)	0.146763	0.190223	0.33095	0.37723	0.547247	0.596187	0.757287	0.799743	0.92626	0.9699	1.11991	1.16218	1.32612	1.3723	1.56944	1.61799	1.77331	1.82303	1.99591	2.03923	2.23169	2.27482	2.43753	2.47762	2.64364	2.6866	2.82154	2.86925	3.02265	3.09677	3.18318	3.34706	3.39195	3.58614	3.63366	3.83824	3.89164	4.06327	4.10979	4.27122	4.31188	4.51045	4.55103	4.69293	4.73215	4.74017	4.89481	4.93594	5.11821
Control (PED times (min) - trace(15)	3.41589	3.42616	4.47842	4.6129	4.74687	4.99809	5.34814	6.07549	6.23917	6.62457	7.2445	7.79462	7.97877	8.17748	8.34581	8.61834	8.75808	8.9204	9.16172	9.17473	9.46696	9.72172	9.90489	10.1345	10.4942	10.6095	10.7413	10.7501	11.0855	11.2897	11.448	11.562	11.7825	12.0978	12.3695	12.5128	12.7406	12.8926	13.1613	13.2815	13.4431	13.627	13.785	13.8869	14.0743	14.4087	14.6206	14.809	15.1185
Control (PED times (min) - trace(16)	0.337583	0.483257	0.511113	0.54353	1.06166	1.35492	1.36567	1.41273	1.58552	2.86009	3.20027	3.34378	3.40465	3.53595	3.54562	3.81556	4.01854	4.15102	4.50938	4.64158	4.89815	5.30279	5.43641	5.59168	5.8044	5.93453	6.04491	6.18023	6.34865	6.84011	7.01708	7.30655	7.33779	7.51357	7.81708	8.02164	8.22381	8.47932	8.88067	9.62209	9.70984	10.1093	10.3991	10.812	11.3656	11.3687	11.8261	12.2356	12.6814
Control (PED power - trace(1)	9.32854e-08	5.99634e-08	9.48916e-08	1.13588e-07	1.53732e-07	8.39055e-08	8.06199e-08	8.32181e-08	1.11109e-07	7.87903e-08	8.78021e-08	1.31393e-07	9.19948e-08	1.09445e-07	1.34928e-07	5.07299e-08	7.01959e-08	9.46699e-08	8.0263e-08	1.33389e-07	5.68996e-08	9.16986e-08	7.67824e-08	7.63836e-08	7.11739e-08	1.09362e-07	1.03058e-07	9.92507e-08	5.86264e-08	1.98602e-08	1.13671e-07	9.21389e-08	8.6315e-08	7.56206e-08	8.75196e-08	8.97231e-08	7.72795e-08	9.90657e-08	8.99456e-08	1.27112e-07	9.13728e-08	9.57348e-08	8.37316e-08	9.30577e-08	4.90118e-08	7.29925e-08	1.14444e-07	8.20987e-08	1.09585e-07
Control (PED power - trace(2)	5.87246e-09	1.30654e-08	1.88624e-08	3.01919e-08	3.55477e-08	5.11019e-08	1.56469e-08	1.20739e-08	1.28783e-08	2.77695e-08	2.39183e-08	8.49547e-09	1.74278e-08	2.10025e-08	1.69757e-08	2.4357e-08	1.64097e-08	1.91468e-08	1.39597e-08	2.45245e-08	4.23589e-08	2.84838e-08	1.48077e-08	1.95967e-08	1.24587e-08	2.14825e-08	1.3297e-08	2.77898e-08	2.2933e-08	2.26721e-08	2.85996e-08	3.42942e-08	2.41984e-08	3.54867e-08	2.84452e-08	8.95377e-08	1.48924e-08	3.45132e-08	5.36636e-08	3.50128e-08	3.54075e-08	2.80006e-08	3.56161e-08	2.76892e-08	4.61629e-08	4.44302e-08	5.66656e-08	2.67194e-08	3.03515e-08
Control (PED power - trace(3)	2.06593e-08	2.21629e-08	2.40431e-08	2.07077e-08	2.36689e-08	1.84525e-08	1.99194e-08	2.04013e-08	1.96124e-08	1.87504e-08	2.31538e-08	1.85901e-08	2.05972e-08	2.12387e-08	2.35095e-08	2.61239e-08	2.82613e-08	2.46472e-08	1.55172e-08	2.01662e-08	2.603e-08	2.13203e-08	2.05665e-08	2.21689e-08	2.34413e-08	2.3731e-08	2.16053e-08	1.93866e-08	2.08155e-08	1.5959e-08	1.96362e-08	1.93908e-08	2.46569e-08	2.17747e-08	1.63224e-08	2.28074e-08	2.21922e-08	1.58194e-08	1.79386e-08	1.73493e-08	1.5549e-08	1.553e-08	2.17225e-08	1.90863e-08	2.24217e-08	1.38315e-08	2.41664e-08	1.40897e-08	1.74608e-08
Control (PED power - trace(4)	4.05661e-09	2.54745e-09	1.56901e-09	3.67162e-09	6.34045e-09	3.52098e-09	2.77197e-09	1.6183e-09	3.75987e-09	6.12486e-09	2.88236e-09	1.96704e-09	4.365e-09	6.9503e-09	4.76718e-09	7.43385e-09	2.81168e-09	4.71834e-09	1.5318e-09	3.5639e-09	4.78729e-09	1.79332e-09	2.1119e-09	3.7836e-09	3.20663e-09	1.98829e-09	5.10555e-09	2.64814e-09	4.26209e-09	3.7474e-09	1.81457e-09	6.23998e-09	4.10359e-09	5.11856e-09	7.51406e-09	2.12994e-09	5.66504e-09	1.88565e-09	3.74346e-09	4.46938e-09	1.95596e-09	4.27723e-09	1.95263e-09	6.48013e-09	5.4008e-09	5.40193e-09	4.97008e-09	8.77466e-09	4.80301e-09
Control (PED power - trace(5)	7.2724e-08	4.91867e-08	1.02915e-07	6.32235e-08	8.79367e-08	5.47564e-08	6.79933e-08	7.48923e-08	6.50724e-08	1.02331e-07	5.94967e-08	6.7618e-08	6.43025e-08	8.80701e-08	4.52336e-08	5.68047e-08	8.55516e-08	6.96716e-08	8.43985e-08	8.41567e-08	7.45263e-08	6.31027e-08	5.31199e-08	3.80615e-08	5.55334e-08	3.34564e-08	1.09317e-07	8.46246e-08	5.15076e-08	5.65605e-08	5.79957e-08	6.64959e-08	6.57482e-08	4.24855e-08	7.09623e-08	3.29917e-08	6.78629e-08	7.06481e-08	9.87967e-08	5.73311e-08	3.57562e-08	8.79615e-08	7.31995e-08	8.10378e-08	4.14213e-08	9.06129e-08	7.78112e-08	7.80482e-08	2.15808e-08
Control (PED power - trace(6)	4.22336e-09	8.68146e-10	8.57277e-10	1.01648e-08	1.05533e-09	2.56454e-09	2.46399e-09	6.46493e-10	7.49439e-10	7.26965e-10	3.4192e-10	8.48818e-10	7.33279e-10	1.27944e-09	1.76566e-09	1.05018e-09	4.08627e-10	4.35767e-10	1.71375e-09	2.64308e-09	4.87952e-10	9.68619e-10	8.71812e-10	1.25335e-09	4.00104e-09	2.19449e-09	9.82373e-10	1.62414e-09	2.65984e-09	1.53606e-09	9.76955e-10	3.25653e-09	9.45858e-10	2.13974e-09	1.38384e-09	1.67322e-09	7.71422e-10	1.61653e-09	2.38161e-09	1.15698e-09	1.07913e-09	3.14407e-09	1.42336e-09	7.75979e-10	8.41851e-10	1.18842e-09	9.70901e-10	3.05646e-09	1.40273e-09
Control (PED power - trace(7)	9.89925e-09	2.24662e-08	2.11343e-08	8.7662e-09	7.34324e-09	1.07727e-08	1.52987e-08	8.46435e-09	1.23503e-08	7.44486e-09	6.08775e-09	8.83321e-09	1.37492e-08	9.5473e-09	8.04874e-09	6.4705e-09	8.74875e-09	1.54137e-08	2.06674e-08	1.0071e-08	1.74282e-08	1.09046e-08	1.80228e-08	6.7815e-09	1.37459e-08	1.13401e-08	2.01184e-08	9.16157e-09	1.10565e-08	1.98098e-08	1.61286e-08	1.13654e-08	1.3797e-08	1.0527e-08	6.64449e-09	8.38773e-09	1.5738e-08	1.63367e-08	1.78774e-08	1.68653e-08	1.61093e-08	1.03612e-08	1.78131e-08	2.25329e-08	1.20281e-08	2.11064e-08	1.39898e-08	2.10524e-08	1.79878e-08
Control (PED power - trace(8)	1.63186e-09	1.47783e-09	1.58734e-09	1.15606e-09	1.22759e-09	1.49595e-09	1.1366e-09	2.28128e-09	1.78954e-09	8.48785e-10	2.14433e-09	1.75897e-09	1.69634e-09	1.54774e-09	2.52801e-09	1.37284e-09	6.75761e-10	1.27204e-09	4.84581e-09	1.58153e-09	1.9274e-09	1.73733e-09	2.7767e-09	1.89749e-09	4.24575e-09	1.6979e-09	2.54235e-09	2.45596e-09	5.10784e-09	1.8489e-09	1.42082e-09	2.7918e-09	1.7207e-09	3.47886e-09	2.81517e-09	5.88126e-09	2.72631e-09	3.12015e-09	2.20107e-09	1.90413e-09	2.54525e-09	2.27788e-09	1.94045e-09	2.85832e-09	6.23176e-09	1.05392e-08	4.97354e-09	7.61523e-09	6.07789e-09
Control (PED power - trace(9)	4.07301e-08	4.45901e-08	5.64668e-08	4.3787e-08	3.77558e-08	4.99394e-08	4.85599e-08	4.57804e-08	4.31275e-08	2.41679e-08	3.22341e-08	5.62268e-08	8.74796e-08	3.71264e-08	5.95021e-08	3.83763e-08	5.38376e-08	4.29392e-08	6.30144e-08	7.76854e-08	9.25578e-08	3.35172e-08	7.13368e-08	6.21883e-08	4.84236e-08	8.02106e-08	3.77986e-08	1.16479e-07	8.67953e-08	4.23156e-08	4.61869e-08	8.09329e-08	7.76452e-08	7.60547e-08	8.37412e-08	9.37435e-08	7.92149e-08	6.58806e-08	7.22462e-08	9.24356e-08	9.12978e-08	7.54085e-08	1.14974e-07	4.82794e-08	6.73596e-08	6.23983e-08	8.52576e-08	8.87239e-08	7.95052e-08
Control (PED power - trace(10)	2.96645e-08	2.52719e-08	2.5771e-08	2.97008e-08	2.94597e-08	2.97346e-08	1.49251e-08	2.62933e-08	1.30934e-08	2.13963e-08	3.5472e-08	2.03466e-08	1.03648e-08	1.76071e-08	1.31428e-08	2.13266e-08	2.66346e-08	1.60426e-08	2.18841e-08	4.78014e-08	1.81793e-08	4.52868e-08	2.22811e-08	3.20954e-08	5.5808e-08	2.2265e-08	4.21146e-08	2.61044e-08	3.4809e-08	4.57152e-08	3.30159e-08	8.77992e-08	5.8358e-08	1.10214e-07	5.95823e-08	5.71253e-08	5.05938e-08	7.18786e-08	8.36078e-08	8.32214e-08	5.67135e-08	8.49447e-08	9.10005e-08	7.30036e-08	8.4474e-08	6.76741e-08	7.21759e-08	4.5813e-08	7.1177e-08
Control (PED power - trace(11)	6.57417e-08	4.10182e-08	7.04737e-08	1.15594e-07	9.33968e-08	7.65093e-08	9.27801e-08	8.22035e-08	1.13737e-07	6.32591e-08	1.00005e-07	1.24216e-07	1.00884e-07	1.03239e-07	1.05565e-07	1.63172e-07	2.03481e-07	1.96575e-07	1.81995e-07	1.64427e-07	1.43073e-07	1.23972e-07	1.43167e-07	1.10663e-07	1.07374e-07	1.12061e-07	1.31812e-07	1.25816e-07	1.96293e-07	1.10742e-07	1.10432e-07	1.03963e-07	1.17342e-07	1.10925e-07	1.44099e-07	1.43041e-07	1.50154e-07	9.94405e-08	1.13729e-07	1.15809e-07	1.19485e-07	1.18892e-07	1.47756e-07	1.66123e-07	1.20997e-07	1.26288e-07	1.32706e-07	1.23815e-07	1.5534e-07
Control (PED power - trace(12)	4.97356e-08	4.82774e-08	5.56175e-08	6.87707e-08	5.51275e-08	5.50672e-08	6.15231e-08	4.89017e-08	8.23252e-08	5.2221e-08	6.02035e-08	5.42904e-08	3.83452e-08	8.82308e-08	8.85228e-08	9.05338e-08	6.54241e-08	6.4746e-08	9.54307e-08	8.1606e-08	8.94561e-08	8.50631e-08	1.06332e-07	1.12885e-07	1.32622e-07	1.09753e-07	8.12262e-08	1.29129e-07	8.31833e-08	9.16773e-08	1.3981e-07	1.04625e-07	1.41662e-07	1.07453e-07	1.1914e-07	2.45463e-07	1.85116e-07	1.51904e-07	1.46217e-07	1.62573e-07	1.79115e-07	1.29713e-07	1.9104e-07	1.99197e-07	2.30483e-07	1.82463e-07	2.31155e-07	2.33162e-07	1.85301e-07
Control (PED power - trace(13)	2.4916e-08	3.44306e-09	3.58389e-09	7.34601e-09	2.65045e-08	8.17674e-09	7.39503e-09	2.59307e-08	3.22473e-09	2.57332e-08	3.39203e-09	4.89259e-08	5.22587e-08	2.5469e-08	1.62533e-08	1.72259e-08	2.99884e-08	2.65652e-08	3.52233e-08	1.2697e-08	8.31351e-08	2.08355e-08	6.29998e-08	6.10718e-08	7.00124e-08	2.52254e-08	1.1391e-08	3.07374e-08	2.75715e-08	8.15509e-09	3.73232e-08	3.24621e-08	2.71987e-08	3.21263e-08	3.52029e-08	4.1505e-08	2.41399e-08	5.26483e-08	4.84181e-08	5.45169e-08	5.35595e-08	3.02455e-08	4.77115e-08	4.72565e-08	3.31639e-08	2.08366e-08	3.56122e-08	6.89232e-09	4.54008e-08
Control (PED power - trace(14)	5.07851e-09	1.21136e-09	4.06307e-09	1.37534e-09	4.52186e-09	1.6423e-09	4.50558e-09	1.68808e-09	3.4933e-09	1.51565e-09	4.20035e-09	8.46884e-10	4.07816e-09	1.49647e-09	4.10569e-09	1.7498e-09	4.29881e-09	2.30764e-09	4.15258e-09	1.51944e-09	3.64348e-09	1.40081e-09	4.04725e-09	9.91371e-10	4.97107e-09	1.16315e-09	4.55512e-09	2.18538e-09	3.9094e-09	1.2579e-09	4.13322e-09	4.85421e-09	1.90549e-09	5.67836e-09	1.91382e-09	3.90015e-09	2.59629e-09	4.48769e-09	2.34201e-09	5.39453e-09	7.56082e-10	4.10526e-09	1.08494e-09	6.32359e-09	7.73725e-10	1.67392e-09	3.79883e-09	1.25918e-09	3.98414e-09
Control (PED power - trace(15)	4.68166e-09	1.07576e-08	8.95754e-10	4.97567e-10	5.75496e-10	5.43076e-10	5.13063e-10	1.43024e-09	6.19207e-09	4.49839e-10	9.47906e-10	7.46477e-10	8.03154e-10	1.38185e-09	1.43971e-09	1.10762e-09	1.22921e-09	1.74027e-09	1.42762e-09	5.9939e-10	2.4739e-09	1.78818e-09	1.52053e-09	1.74075e-09	2.2848e-09	1.25006e-09	1.82978e-09	5.77726e-10	2.53456e-09	3.10147e-09	2.07311e-09	1.91938e-09	1.8109e-09	1.99613e-09	1.74682e-09	1.62636e-09	1.64456e-09	2.11799e-09	1.90734e-09	2.41006e-09	2.38772e-09	2.19926e-09	2.35639e-09	1.59671e-09	1.60578e-09	1.40688e-09	2.54415e-09	1.54978e-09	1.4606e-09
Control (PED power - trace(16)	9.00977e-10	1.29367e-09	1.26923e-09	6.88791e-10	4.75943e-10	6.45055e-10	1.66977e-09	5.64004e-10	5.31216e-10	8.74836e-10	1.25414e-09	7.45607e-10	1.05993e-09	4.0442e-10	6.44771e-10	2.10292e-09	3.93573e-09	2.75969e-09	4.0156e-09	3.50035e-09	3.08545e-09	4.39471e-09	3.20542e-09	4.08542e-09	2.89233e-09	3.9194e-09	2.30792e-09	3.36244e-09	3.70428e-09	4.63746e-09	5.20317e-09	4.4057e-09	1.00758e-09	3.41109e-09	4.29945e-09	3.53553e-09	2.22523e-09	2.34732e-09	2.81518e-09	2.82528e-09	1.20763e-09	2.36727e-09	1.46171e-09	1.71022e-09	1.80494e-09	7.22565e-10	1.89135e-09	2.5296e-09	2.77276e-09
FBDelta (PED times (min) - trace(1)	0.0463933	0.0857267	0.11932	0.13557	0.146923	0.163107	0.18287	0.199003	0.21895	0.245487	0.26727	0.31012	0.326233	0.357583	0.406493	0.43174	0.46357	0.476867	0.509113	0.531983	0.555873	0.582873	0.617877	0.661307	0.681757	0.70034	0.721353	0.73619	0.757807	0.77451	0.79109	0.803567	0.819413	0.836303	0.854817	0.86942	0.899077	0.92065	0.935787	0.962277	0.987813	1.0053	1.0287	1.067	1.08384	1.09319	1.14014	1.15476	1.16462
FBDelta (PED times (min) - trace(2)	0.00137667	0.02713	0.0583967	0.0794533	0.0964767	0.119063	0.124983	0.150783	0.187397	0.213433	0.23961	0.282853	0.32689	0.350533	0.38651	0.42075	0.44756	0.479843	0.515623	0.547857	0.554137	0.58792	0.63112	0.659317	0.684097	0.711997	0.7511	0.781357	0.802883	0.83657	0.841817	0.869337	0.888167	0.905383	0.92345	0.94908	0.99475	1.02848	1.04753	1.09083	1.09582	1.12742	1.14877	1.18379	1.21133	1.2407	1.27479	1.28286	1.32257
FBDelta (PED times (min) - trace(3)	0.0303067	0.05841	0.116707	0.1662	0.1964	0.244507	0.28037	0.338147	0.37528	0.400187	0.43927	0.45709	0.49294	0.53568	0.56764	0.597763	0.632663	0.67553	0.71886	0.75026	0.768163	0.813313	0.856943	0.889163	0.919723	0.95499	1.02153	1.08403	1.12294	1.13139	1.16381	1.248	1.30464	1.33442	1.40281	1.42933	1.45714	1.50445	1.53528	1.57258	1.60628	1.64073	1.67041	1.74454	1.76864	1.80122	1.83985	1.89072	1.93236
FBDelta (PED times (min) - trace(4)	0.00345667	0.246197	0.27861	0.350957	0.37013	0.402377	0.461697	0.5028	0.595693	0.63388	0.664973	0.692867	0.726377	0.764437	0.80755	0.840603	0.87476	0.93596	0.976977	1.07202	1.13406	1.17044	1.24213	1.30616	1.31897	1.36204	1.39952	1.43972	1.49947	1.5322	1.56955	1.58918	1.61475	1.64923	1.67672	1.69115	1.76243	1.7862	1.84486	1.88111	1.90758	1.94324	1.97429	2.003	2.043	2.07998	2.11895	2.15287	2.18741
FBDelta (PED times (min) - trace(5)	0.0132467	0.0664433	0.11578	0.168363	0.216963	0.281897	0.32951	0.36982	0.43829	0.496883	0.501537	0.55899	0.63631	0.697063	0.7643	0.825377	0.837493	0.905137	0.95951	0.965143	1.00163	1.06633	1.12432	1.18374	1.24813	1.29156	1.35447	1.40758	1.42509	1.42848	1.48638	1.55696	1.59679	1.64645	1.65147	1.69312	1.72311	1.77776	1.78165	1.8234	1.85568	1.8598	1.89272	1.89605	1.93482	1.9384	1.97331	2.00866	2.01165
FBDelta (PED times (min) - trace(6)	0.0669233	0.171293	0.302617	0.402373	0.51708	0.622503	0.723757	0.828513	0.963747	1.08999	1.22047	1.27134	1.32036	1.36535	1.42234	1.49445	1.66357	1.77633	1.91909	2.04962	2.17289	2.29717	2.40373	2.43681	2.47037	2.58513	2.66483	2.80175	2.89953	3.01657	3.14971	3.24027	3.36964	3.46312	3.53271	3.64622	3.74226	3.85112	3.92857	3.98773	4.11218	4.19119	4.31481	4.42888	4.55121	4.64343	4.76775	4.81726	4.86552
FBDelta (PED times (min) - trace(7)	0.289283	2.38646	2.60134	2.93329	3.39571	3.59296	4.36551	4.54351	4.96943	4.99296	5.09272	5.29097	5.57907	5.65485	5.6669	5.73538	5.77635	5.86066	5.87099	5.88411	6.08709	6.09198	6.37222	6.5	6.72456	6.72697	6.85035	6.95306	7.01568	7.01951	7.05804	7.12653	7.16956	7.17958	7.18327	7.25278	7.27167	7.27585	7.36552	7.3686	7.41058	7.43708	7.44097	7.47255	7.5158	7.54879	7.57181	7.59879	7.67518
FBDelta (PED times (min) - trace(8)	0.28104	0.49009	0.57336	0.78178	0.855743	0.90496	0.946363	0.988857	1.01226	1.0298	1.04383	1.06044	1.07725	1.09455	1.36479	1.37221	1.40678	1.43872	1.45045	1.46216	1.47355	1.48743	1.49899	1.50934	1.52035	1.53209	1.53716	1.55047	1.55969	1.5718	1.58439	1.59331	1.60537	1.62819	1.63829	1.65051	1.66309	1.67519	1.68552	1.69875	1.7116	1.72212	1.73255	1.74392	1.75548	1.76666	1.78363	1.798	1.81197
FBDelta (PED times (min) - trace(9)	0.0374333	0.06273	0.12455	0.179317	0.23609	0.284687	0.334367	0.416057	0.46341	0.501843	0.5407	0.604163	0.664173	0.688357	0.742097	0.79922	0.827547	0.876853	0.882153	0.948797	1.01938	1.05232	1.1041	1.16679	1.21842	1.22423	1.27709	1.32152	1.36322	1.37149	1.39439	1.44809	1.50186	1.55607	1.56162	1.62069	1.70039	1.70629	1.78104	1.82914	1.87949	1.88408	1.95608	2.02028	2.02466	2.10376	2.14757	2.15459	2.20831
FBDelta (PED times (min) - trace(10)	0.0328233	0.0862767	0.147233	0.194897	0.242413	0.281107	0.339163	0.408153	0.440867	0.4965	0.560347	0.61783	0.675463	0.73215	0.797623	0.845017	0.90912	0.962253	1.00669	1.07813	1.13733	1.1895	1.25598	1.31406	1.37069	1.43341	1.49373	1.56092	1.61799	1.67161	1.72304	1.77942	1.83682	1.88911	1.93221	1.97869	2.04239	2.10945	2.16444	2.22314	2.27755	2.33795	2.38951	2.438	2.49067	2.55009	2.59926	2.64998	2.69736
FBDelta (PED times (min) - trace(11)	0.0159467	0.0674367	0.115533	0.165723	0.225273	0.294247	0.34339	0.407697	0.475013	0.513007	0.56251	0.615733	0.668427	0.718787	0.77272	0.820077	0.88363	0.93308	0.997763	1.04099	1.09028	1.13375	1.18542	1.23529	1.2757	1.32067	1.37148	1.41743	1.4496	1.50458	1.55696	1.60839	1.6601	1.71349	1.75569	1.80263	1.85707	1.90732	1.96242	1.99661	2.04695	2.09515	2.14378	2.19277	2.23793	2.27722	2.33601	2.38975	2.43078
FBDelta (PED times (min) - trace(12)	0.01692	0.03453	0.0535	0.0671167	0.0778233	0.08693	0.09758	0.106963	0.11344	0.121187	0.130443	0.13852	0.145887	0.152317	0.16033	0.168923	0.17662	0.18394	0.191027	0.19494	0.20357	0.21036	0.218167	0.226573	0.235857	0.244443	0.25416	0.262907	0.27217	0.28288	0.292313	0.301313	0.31059	0.318827	0.33062	0.339733	0.350787	0.359747	0.36913	0.378283	0.389177	0.39808	0.408673	0.416553	0.42726	0.43569	0.444607	0.45368	0.464287
FBDelta (PED times (min) - trace(13)	0.0515433	0.102253	0.159067	0.188537	0.222537	0.258337	0.263413	0.331637	0.389107	0.42027	0.468937	0.52634	0.582503	0.640957	0.665727	0.711863	0.748717	0.815407	0.884943	0.927377	0.972893	0.977397	1.02682	1.0855	1.13456	1.18329	1.18819	1.25778	1.2955	1.32487	1.36019	1.40851	1.41715	1.48187	1.52892	1.57807	1.61791	1.68122	1.7233	1.78803	1.8376	1.87053	1.87541	1.92195	1.97282	2.03841	2.04525	2.0899	2.11572
FBDelta (PED times (min) - trace(14)	0.0373833	0.0876633	0.111547	0.162523	0.208797	0.317227	0.37728	0.445067	0.50266	0.559787	0.5927	0.646813	0.656733	0.702037	0.764107	0.83006	0.915277	0.940983	0.953287	0.966417	0.980693	1.00607	1.03757	1.14176	1.29427	1.42676	1.56243	1.56504	1.70194	1.70659	1.8823	1.88549	2.0066	2.00887	2.13725	2.13959	2.25057	2.25386	2.35899	2.3616	2.51036	2.51384	2.63599	2.63884	2.78753	2.90009	2.9032	3.03205	3.12962
FBDelta (PED times (min) - trace(15)	3.07	3.28794	3.45507	3.60953	3.69871	3.88274	3.92321	3.96081	3.99977	4.14709	4.19033	4.24193	4.38194	4.43374	4.50003	4.55379	4.56204	4.60152	4.63225	4.66543	4.69815	4.7811	4.7866	4.84783	4.89463	4.92745	4.94319	5.00308	5.05324	5.10886	5.13021	5.1855	5.2168	5.24372	5.2669	5.29449	5.32621	5.3603	5.42804	5.94539	6.03692	6.14395	6.20698	6.26694	6.36608	6.41071	6.46689	6.50724	6.55662
FBDelta (PED times (min) - trace(16)	0.0265467	0.100723	0.184223	0.190087	0.24843	0.29639	0.319773	0.342693	0.363057	0.380133	0.40189	0.430693	0.456627	0.47959	0.503423	0.52996	0.555037	0.574397	0.599597	0.61779	0.63996	0.65916	0.681967	0.704733	0.73002	0.75606	0.77856	0.81065	0.832337	0.862423	0.885367	0.915267	0.942533	0.97021	1.00044	1.03118	1.0674	1.10976	1.14329	1.17675	1.22136	1.27764	1.32781	1.38915	1.39695	1.46228	1.46772	1.51529	1.55489
FBDelta (PED times (min) - trace(17)	0.06187	0.135623	0.23275	0.48175	0.651793	0.79494	2.30345	2.39452	2.58032	2.65833	2.7319	2.8294	2.88658	2.91984	2.95114	2.98076	3.01263	3.04201	3.07155	3.09807	3.12051	3.1553	3.17438	3.19088	3.2221	3.2325	3.25879	3.28845	3.32952	3.36804	3.39596	3.41666	3.426	3.45806	3.48728	3.51549	3.55058	3.57556	3.57818	3.66439	3.66732	3.7712	3.77527	3.85308	3.85626	3.93782	4.03103	4.03417	4.13136
FBDelta (PED times (min) - trace(18)	0.508977	2.66617	3.89862	6.24377	6.29027	6.32077	6.3497	6.36543	7.49728	7.65975	7.9289	8.32349	8.41613	8.4347	8.45653	8.48234	8.57753	8.70349	8.73089	8.75839	8.83517	8.93957	8.94361	8.95637	8.95955	9.11281	9.97085	10.5139	12.8757	13.4298	13.7631	14.1091	14.2517	14.4013	14.6326	14.7773	14.8999	15.1984	15.3199	15.4447	15.5789	15.7174	15.844	15.991	16.0496	16.3665	16.591	16.819	16.9253
FBDelta (PED power - trace(1)	1.58133e-09	8.83992e-10	6.69434e-10	9.87098e-10	9.47309e-10	9.92481e-10	9.81546e-10	9.56737e-10	6.87196e-10	1.29134e-09	7.93114e-10	1.49843e-09	6.79807e-10	1.02812e-09	1.09187e-09	1.21042e-09	1.08635e-09	1.06753e-09	1.35708e-09	1.18984e-09	9.99844e-10	1.35591e-09	1.59261e-09	5.78972e-10	1.37134e-09	8.45442e-10	8.67116e-10	8.52942e-10	1.28288e-09	7.72399e-10	1.43175e-09	1.17614e-09	1.01271e-09	1.08129e-09	1.01922e-09	1.81951e-09	1.31596e-09	1.36109e-09	9.23733e-10	1.84858e-09	7.71459e-10	7.80892e-10	2.00352e-09	1.06388e-09	1.64385e-09	1.16397e-09	1.45402e-09	1.22394e-09	9.63242e-10
FBDelta (PED power - trace(2)	2.20247e-07	1.78412e-07	2.00868e-07	1.89662e-07	1.2812e-07	2.12723e-07	1.7121e-07	1.7763e-07	1.80721e-07	1.79402e-07	1.94059e-07	2.32496e-07	2.34391e-07	1.97928e-07	1.95987e-07	1.46514e-07	1.69805e-07	2.28244e-07	1.88369e-07	1.93147e-07	2.00216e-07	1.95853e-07	2.20887e-07	1.74862e-07	1.73892e-07	2.14165e-07	2.03756e-07	1.76237e-07	1.49161e-07	1.64615e-07	1.9971e-07	1.51433e-07	1.56656e-07	1.38476e-07	1.28926e-07	1.2569e-07	2.33206e-07	1.68175e-07	1.22258e-07	1.99979e-07	1.74366e-07	1.55814e-07	1.52574e-07	2.15868e-07	1.29732e-07	1.76569e-07	1.94214e-07	2.50497e-07	2.09769e-07
FBDelta (PED power - trace(3)	4.26277e-09	4.32432e-09	3.20103e-09	3.20254e-09	3.65555e-09	1.14464e-08	9.46156e-09	3.67511e-09	6.98415e-09	1.4273e-08	1.12468e-08	3.72974e-09	1.38592e-08	9.09315e-09	5.25269e-09	8.96929e-09	1.06726e-08	4.69379e-09	7.7992e-09	5.42203e-09	5.72844e-09	5.87919e-09	8.83179e-09	4.71593e-09	1.02367e-08	6.20034e-09	3.59714e-09	7.07156e-09	1.91967e-09	9.00791e-09	1.83106e-08	1.45725e-08	6.9577e-09	7.91291e-09	1.2389e-08	8.40923e-09	4.66767e-09	2.21523e-08	5.65576e-09	5.93563e-09	1.09892e-08	9.78938e-09	6.0478e-09	1.3011e-08	8.8813e-09	7.35043e-09	2.4379e-09	5.41901e-09	5.74702e-09
FBDelta (PED power - trace(4)	7.38824e-09	8.99433e-09	7.9278e-09	5.17617e-09	3.84974e-09	7.4544e-09	4.43333e-09	8.12321e-09	5.0128e-09	1.00827e-08	7.42266e-09	9.96057e-09	7.47158e-09	8.48132e-09	6.73392e-09	7.59945e-09	7.20593e-09	9.97401e-09	8.80642e-09	1.01998e-08	7.47377e-09	7.74317e-09	6.20951e-09	7.72372e-09	1.04214e-08	9.06317e-09	1.12833e-08	7.0821e-09	6.29231e-09	6.75396e-09	5.9449e-09	7.03719e-09	6.44229e-09	7.97927e-09	9.34747e-09	1.37167e-08	8.778e-09	1.37442e-08	7.97468e-09	9.57793e-09	9.34976e-09	6.99093e-09	1.01573e-08	7.6611e-09	1.24708e-08	8.2826e-09	1.42907e-08	8.94487e-09	9.47742e-09
FBDelta (PED power - trace(5)	3.65906e-07	3.46987e-07	3.35941e-07	4.82424e-07	4.4331e-07	4.10351e-07	3.80159e-07	4.33964e-07	3.93554e-07	3.63513e-07	1.78921e-07	4.21353e-07	4.11134e-07	4.56074e-07	3.85757e-07	3.7017e-07	2.61708e-07	4.18885e-07	4.32605e-07	1.76792e-07	4.75505e-07	4.18404e-07	5.02043e-07	3.94113e-07	3.78007e-07	3.71703e-07	4.60394e-07	4.02314e-07	2.8009e-07	1.67026e-07	4.79471e-07	4.0832e-07	3.65599e-07	3.36894e-07	2.0767e-07	3.38597e-07	3.41971e-07	3.64864e-07	1.19473e-07	3.15161e-07	3.28834e-07	1.95535e-07	2.93146e-07	1.10661e-07	2.92622e-07	1.09795e-07	3.66951e-07	3.14369e-07	1.33077e-07
FBDelta (PED power - trace(6)	1.19249e-08	1.59369e-08	1.46725e-08	1.27192e-08	1.46622e-08	1.5972e-08	1.95979e-08	1.83042e-08	2.06996e-08	1.31111e-08	1.49628e-08	1.6026e-08	1.72186e-08	1.19439e-08	1.42189e-08	1.72862e-08	1.61202e-08	2.00502e-08	2.12601e-08	1.76857e-08	1.89364e-08	1.64515e-08	1.55279e-08	6.36042e-09	2.00396e-08	1.60285e-08	9.28831e-09	2.44475e-08	2.95426e-08	2.50172e-08	2.52496e-08	1.93187e-08	1.82299e-08	2.02272e-08	2.74633e-08	1.05188e-08	2.39471e-08	1.63583e-08	2.04876e-08	1.97211e-08	1.70217e-08	1.61521e-08	1.75235e-08	2.66443e-08	1.95722e-08	3.2458e-08	2.9939e-08	1.84633e-08	1.30623e-08
FBDelta (PED power - trace(7)	8.47121e-10	1.2599e-08	4.96377e-10	3.49401e-10	5.3511e-10	4.3574e-10	5.01862e-10	5.38516e-10	1.65147e-09	3.41255e-10	4.07712e-10	1.12818e-09	1.22595e-09	1.44934e-09	2.88794e-09	7.3271e-10	1.42735e-09	2.94212e-10	6.65461e-10	1.73458e-09	1.13664e-09	1.60822e-09	2.34569e-09	1.38629e-09	2.27816e-09	1.09801e-09	2.77194e-09	4.05653e-10	2.49703e-09	2.52093e-09	6.20804e-10	7.69153e-10	9.34067e-10	2.72262e-09	2.0865e-09	6.07502e-10	4.2695e-09	2.65734e-09	3.27398e-09	2.65603e-09	1.05638e-09	4.29888e-09	2.92502e-09	9.26223e-10	1.15015e-09	8.81442e-10	8.313e-10	1.0155e-09	8.54677e-09
FBDelta (PED power - trace(8)	1.07632e-08	1.79418e-08	6.96765e-09	1.10017e-08	5.30798e-08	4.42557e-08	7.24225e-08	1.11779e-07	7.53622e-08	5.21279e-08	5.02349e-08	3.66088e-08	3.97999e-08	2.54514e-08	8.60344e-09	1.04234e-08	9.40842e-09	8.24259e-09	9.57882e-09	1.35092e-08	1.11551e-08	1.55201e-08	1.00743e-08	1.03347e-08	2.03301e-08	2.01394e-08	1.19916e-08	1.35825e-08	9.24142e-09	1.60231e-08	1.40226e-08	1.60498e-08	1.62769e-08	2.98793e-08	2.71357e-08	3.88547e-08	3.70348e-08	4.73095e-08	3.77395e-08	6.04609e-08	6.48062e-08	5.86493e-08	6.27198e-08	7.11774e-08	7.93827e-08	8.51093e-08	1.27523e-07	9.91798e-08	9.84189e-08
FBDelta (PED power - trace(9)	8.61334e-07	4.92876e-07	9.67044e-07	9.69878e-07	9.50464e-07	6.12726e-07	8.69322e-07	1.15315e-06	9.00328e-07	6.88391e-07	9.25469e-07	1.09233e-06	9.91446e-07	5.09524e-07	1.03416e-06	1.07354e-06	6.69341e-07	1.07498e-06	4.36862e-07	1.05616e-06	1.18151e-06	7.99399e-07	8.54775e-07	1.15276e-06	9.89799e-07	4.11557e-07	8.41332e-07	9.84492e-07	9.6152e-07	4.70596e-07	6.20413e-07	1.07407e-06	1.04561e-06	1.0715e-06	4.7617e-07	1.0464e-06	1.12113e-06	6.13329e-07	1.17189e-06	1.04358e-06	1.11955e-06	5.24372e-07	1.21696e-06	1.021e-06	5.76486e-07	1.30469e-06	9.12732e-07	4.70396e-07	1.06828e-06
FBDelta (PED power - trace(10)	8.31262e-08	8.42806e-08	8.3632e-08	8.1216e-08	8.82344e-08	5.93252e-08	1.04044e-07	1.27303e-07	5.08512e-08	9.28991e-08	1.26408e-07	1.06452e-07	1.34253e-07	1.0152e-07	1.06002e-07	1.03177e-07	1.46787e-07	1.1677e-07	1.28646e-07	1.07473e-07	1.09552e-07	1.00266e-07	1.41646e-07	1.32375e-07	1.05825e-07	1.3731e-07	1.34435e-07	1.53856e-07	1.24315e-07	1.12006e-07	1.32352e-07	1.2596e-07	1.2258e-07	1.19797e-07	1.18665e-07	1.24927e-07	1.30866e-07	1.25596e-07	1.45662e-07	9.6521e-08	1.22945e-07	1.27343e-07	1.1312e-07	1.16211e-07	1.34489e-07	1.28244e-07	1.21033e-07	1.19211e-07	9.29224e-08
FBDelta (PED power - trace(11)	1.57208e-07	1.62264e-07	1.95667e-07	1.62853e-07	1.83198e-07	1.98879e-07	2.28216e-07	2.19001e-07	2.27742e-07	2.05323e-07	2.73551e-07	2.44648e-07	2.73712e-07	2.7725e-07	2.18014e-07	2.39861e-07	2.32109e-07	2.14863e-07	2.13157e-07	2.25625e-07	2.40362e-07	2.64059e-07	2.45375e-07	2.60932e-07	2.26952e-07	2.97507e-07	2.99965e-07	2.77966e-07	2.24612e-07	3.0032e-07	2.5837e-07	2.98358e-07	2.83347e-07	2.76947e-07	3.01111e-07	2.57903e-07	2.79061e-07	2.78623e-07	3.21486e-07	2.24252e-07	3.11689e-07	2.91394e-07	2.56635e-07	2.83936e-07	2.60739e-07	2.32576e-07	2.89987e-07	2.40632e-07	2.56266e-07
FBDelta (PED power - trace(12)	6.76773e-07	6.50153e-07	5.35823e-07	5.21711e-07	5.27815e-07	3.31987e-07	4.56718e-07	3.45562e-07	3.06934e-07	3.12502e-07	3.50841e-07	3.09494e-07	2.48251e-07	2.73666e-07	2.47275e-07	2.58913e-07	2.21216e-07	2.33658e-07	2.24418e-07	1.22154e-07	2.23464e-07	2.09342e-07	2.27527e-07	2.09927e-07	2.19391e-07	2.4535e-07	2.37403e-07	2.29933e-07	2.39551e-07	2.64034e-07	2.52859e-07	2.67868e-07	2.5152e-07	2.00931e-07	3.15306e-07	2.62111e-07	3.00375e-07	2.8614e-07	3.00874e-07	2.49509e-07	3.08259e-07	3.13371e-07	2.94924e-07	2.61789e-07	3.37315e-07	2.93374e-07	3.49141e-07	3.20805e-07	3.78801e-07
FBDelta (PED power - trace(13)	1.56892e-06	1.80572e-06	1.77388e-06	1.62021e-06	1.53509e-06	1.69098e-06	2.2829e-06	1.67292e-06	1.63327e-06	1.83538e-06	1.97722e-06	2.09012e-06	2.08629e-06	1.69184e-06	1.35587e-06	1.80974e-06	1.79233e-06	2.10209e-06	1.8136e-06	1.3617e-06	1.99405e-06	2.0053e-06	2.05885e-06	2.45647e-06	1.77278e-06	1.9576e-06	2.28662e-06	2.29462e-06	1.86169e-06	1.54318e-06	2.06355e-06	2.04115e-06	2.3473e-07	2.69322e-06	1.991e-06	2.4527e-06	1.8133e-06	2.47497e-06	1.72164e-06	2.49804e-06	2.05294e-06	1.98795e-06	2.04234e-06	2.16408e-06	2.19221e-06	3.12734e-06	1.40915e-06	2.53647e-06	1.44624e-06
FBDelta (PED power - trace(14)	8.16679e-08	4.1315e-08	3.98379e-08	8.33621e-08	3.69331e-08	5.63003e-08	6.23274e-08	1.91149e-07	1.13022e-07	1.62744e-07	4.12057e-07	2.92324e-07	2.88075e-07	5.57892e-07	8.03324e-07	5.63103e-07	7.32734e-07	5.93832e-07	4.4719e-07	4.97095e-07	5.88473e-07	6.37368e-07	6.66213e-07	1.36362e-06	7.31596e-07	6.2935e-07	7.03535e-07	2.66951e-07	8.23726e-07	3.51193e-07	5.94621e-07	2.23471e-07	6.87277e-07	3.00195e-07	6.814e-07	3.22353e-07	1.17841e-06	3.51813e-07	1.0784e-06	3.5421e-07	1.00752e-06	3.13033e-07	1.083e-06	3.94504e-07	8.18779e-07	1.21554e-06	4.93479e-07	9.89723e-07	1.35812e-06
FBDelta (PED power - trace(15)	3.81794e-09	4.75669e-09	5.50857e-09	5.6151e-09	1.30106e-08	4.38429e-09	1.14876e-08	5.12504e-09	1.43675e-08	1.82369e-08	6.75046e-09	1.66827e-08	2.46648e-08	6.26044e-09	2.23815e-08	1.4329e-08	3.7078e-08	5.22116e-09	5.3582e-09	7.33234e-09	3.28922e-08	7.47118e-09	3.70501e-08	8.00032e-09	1.05786e-08	5.2626e-09	3.4232e-08	2.44361e-08	1.09478e-08	1.1331e-08	3.92052e-08	3.30344e-08	2.2412e-08	1.32434e-08	3.26986e-08	1.31879e-08	1.33301e-08	8.32157e-09	9.36007e-09	1.69783e-08	6.12498e-08	7.2828e-08	1.55076e-08	1.32529e-08	9.16015e-09	6.78377e-08	1.09461e-08	1.04715e-08	1.18818e-08
FBDelta (PED power - trace(16)	3.90407e-07	3.50482e-07	3.86263e-07	3.7394e-07	4.16556e-07	4.48448e-07	1.79238e-07	3.26251e-07	2.67096e-07	1.87126e-07	3.27639e-07	2.5838e-07	2.91889e-07	1.85554e-07	1.97889e-07	3.37973e-07	2.64389e-07	1.28415e-07	2.54576e-07	1.42045e-07	1.81006e-07	1.54286e-07	1.92054e-07	1.78112e-07	2.07196e-07	1.81077e-07	1.84424e-07	2.92436e-07	1.66848e-07	2.17895e-07	1.64521e-07	1.49939e-07	2.1212e-07	1.80411e-07	1.99271e-07	2.69358e-07	2.02629e-07	3.76137e-07	2.93504e-07	2.70889e-07	4.45247e-07	3.96293e-07	4.10405e-07	5.13494e-07	4.57016e-07	5.69398e-07	4.06643e-07	7.44547e-07	5.28353e-07
FBDelta (PED power - trace(17)	3.99637e-07	3.77691e-07	4.42254e-07	6.40933e-07	8.00718e-07	8.76543e-07	4.53458e-08	7.04436e-08	5.5199e-08	8.78828e-08	1.05521e-07	6.85905e-08	6.01755e-08	4.1277e-08	8.54211e-08	1.02008e-07	8.27965e-08	1.41184e-07	6.43953e-08	1.00439e-07	1.06957e-07	7.9536e-08	9.8922e-08	1.10475e-07	1.63254e-07	1.37736e-07	1.26617e-07	1.43622e-07	6.58548e-07	1.45273e-07	1.92535e-07	1.41246e-07	2.56346e-07	8.73063e-07	2.15162e-07	1.0512e-06	2.01566e-07	1.78801e-06	6.58728e-07	2.76893e-06	8.24086e-07	3.86802e-06	7.37298e-07	4.55233e-06	7.4315e-07	4.35374e-06	4.57355e-06	6.0539e-07	4.32169e-06
FBDelta (PED power - trace(18)	1.795e-08	3.25824e-09	4.30227e-09	9.53494e-09	3.69302e-09	4.2032e-09	1.64254e-09	1.41393e-09	8.95976e-10	1.01577e-09	7.4351e-10	1.29282e-09	1.04615e-09	2.1287e-09	9.90385e-10	6.98832e-10	1.34281e-09	1.55396e-09	1.07084e-09	2.33064e-09	2.89167e-09	2.35797e-09	2.65874e-09	1.53844e-09	3.12488e-09	5.56479e-10	3.60986e-10	3.89027e-09	2.21513e-09	1.32222e-09	2.36683e-09	1.77983e-09	3.22533e-09	2.34162e-09	2.35927e-09	2.39867e-09	2.69621e-09	1.0679e-09	1.93528e-09	3.10408e-09	1.35048e-09	2.00919e-09	2.06263e-09	1.49661e-09	6.75346e-10	1.58673e-09	3.04557e-09	3.09309e-09	8.33988e-10
Right panel in 4b
	Low PED (slice count)	High PED (slice count)
Control	13	3
FBΔ	7	11
[truncated: 1,878 more columns]

## Sheet: Fig.4c
Time(min)	1	2	3	4	5	6	7	8	9	10	11	12	13	14	15	16	17	18	19	20	21	22	23	24	25	26	27	28	29	30	31	32	33	34	35	36	37	38	39	40	41
Control (trace 1)	4.97454e-11	6.50732e-11	6.39087e-11	7.2988e-11	9.08181e-11	6.2028e-11	7.31462e-11	9.37106e-11	1.0559e-10	1.34022e-10	1.54469e-10	2.0293e-10	2.64291e-10	3.58605e-10	4.16978e-10	3.70015e-10	4.85343e-10	6.12821e-10	1.03666e-09	1.40038e-09	1.80273e-09	2.10287e-09	2.31971e-09	2.37364e-09	2.79893e-09	3.01269e-09	3.03243e-09	3.08599e-09	3.62e-09	3.77925e-09	3.69796e-09	3.83783e-09	3.8313e-09	4.03233e-09	3.915e-09	3.61097e-09	4.03474e-09	4.03015e-09	3.93808e-09	3.95769e-09	4.2443e-09
Control (trace 2)	5.8392e-09	6.17243e-09	7.40004e-09	7.25816e-09	6.76397e-09	6.43776e-09	6.80875e-09	6.26446e-09	6.27493e-09	5.11e-09	5.64642e-09	4.85472e-09	5.07868e-09	4.66862e-09	4.15864e-09	4.45179e-09	4.23129e-09	3.92214e-09	3.63726e-09	3.82878e-09	3.53688e-09	3.69679e-09	4.03543e-09	4.28171e-09	3.83902e-09	3.51141e-09	3.77966e-09	3.5188e-09	3.18593e-09	3.35072e-09	3.36939e-09	3.33495e-09	3.07026e-09	3.45137e-09	3.33297e-09	3.12324e-09	2.92444e-09	2.62502e-09	3.0046e-09	2.77384e-09	2.45632e-09
Control (trace 3)	2.10763e-09	4.19407e-09	6.10117e-09	1.44135e-08	4.73954e-09	1.09819e-08	2.04552e-08	1.99199e-08	1.83887e-08	2.02812e-08	1.95179e-08	1.9931e-08	1.94292e-08	1.9313e-08	1.88394e-08	1.87362e-08	1.99519e-08	1.8306e-08	1.87441e-08	1.79991e-08	1.89974e-08	1.88164e-08	1.84989e-08	1.92741e-08	2.07598e-08	2.08408e-08	2.4087e-08	2.07094e-08	2.03764e-08	2.41709e-08	2.19391e-08	2.31492e-08	2.29256e-08	2.48456e-08	2.01572e-08	2.39947e-08	2.43009e-08	1.97636e-08	2.37055e-08	3.01714e-08	3.24554e-08
Control (trace 4)	1.29215e-10	1.54649e-10	1.95135e-10	2.2526e-10	2.33108e-10	2.37179e-10	3.11545e-10	3.36588e-10	3.57887e-10	3.6602e-10	3.79747e-10	3.84928e-10	4.00615e-10	4.07761e-10	4.0365e-10	4.26754e-10	3.89368e-10	4.01019e-10	3.80635e-10	3.69e-10	3.76534e-10	3.58679e-10	3.45336e-10	3.38553e-10	3.56517e-10	3.65993e-10	3.44372e-10	3.46813e-10	3.43687e-10	3.2894e-10	3.26115e-10	2.85841e-10	2.66611e-10	2.59022e-10	2.45681e-10	2.47944e-10	2.14374e-10	2.04221e-10	2.14033e-10	2.10999e-10	1.97222e-10
Control (trace 5)	3.11631e-11	NaN	2.71119e-11	4.45183e-11	4.50211e-11	4.24237e-11	4.53804e-11	5.59727e-11	5.49341e-11	4.96082e-11	4.59609e-11	5.56322e-11	5.37741e-11	6.2512e-11	4.82011e-11	4.43196e-11	4.44537e-11	4.7579e-11	4.66098e-11	6.26656e-11	4.79273e-11	7.21765e-11	4.72257e-11	6.34424e-11	5.84947e-11	6.55681e-11	7.5177e-11	7.64286e-11	6.92246e-11	6.08081e-11	5.86852e-11	6.35074e-11	6.38094e-11	7.27319e-11	8.05356e-11	6.68938e-11	7.44798e-11	7.84234e-11	6.88709e-11	9.19227e-11	7.52215e-11
Control (trace 6)	9.9147e-11	9.39479e-11	5.19112e-11	4.46881e-11	4.0607e-11	4.28419e-11	4.12382e-11	4.53696e-11	4.56375e-11	3.92504e-11	4.08486e-11	4.13128e-11	4.74816e-11	4.7546e-11	5.08653e-11	5.17652e-11	5.8791e-11	5.13757e-11	6.17631e-11	5.06731e-11	6.59208e-11	5.52028e-11	5.08674e-11	6.07098e-11	5.71632e-11	6.28623e-11	6.83652e-11	7.03666e-11	6.52163e-11	7.26077e-11	7.40757e-11	7.25645e-11	8.55229e-11	8.10644e-11	8.62193e-11	8.556e-11	1.02582e-10	1.06885e-10	1.02742e-10	1.16333e-10	1.10477e-10
Control (trace 7)	1.04105e-10	9.31572e-11	8.46545e-11	1.10343e-10	1.05737e-10	1.09402e-10	9.43992e-11	1.09103e-10	1.05654e-10	1.08294e-10	1.11343e-10	1.13983e-10	1.28066e-10	1.13417e-10	1.29411e-10	1.38765e-10	1.46651e-10	1.57988e-10	1.27088e-10	1.51039e-10	1.57144e-10	1.62974e-10	1.22106e-10	1.62417e-10	2.30525e-10	1.27473e-10	1.96707e-10	2.34944e-10	1.47383e-10	1.99614e-10	2.83362e-10	1.65366e-10	2.35037e-10	3.06165e-10	1.60625e-10	3.63983e-10	1.5185e-10	2.83102e-10	1.64162e-10	2.52822e-10	1.95205e-10
Control (trace 8)	1.05856e-09	1.02466e-09	9.92118e-10	7.78607e-10	6.71986e-10	6.97305e-10	7.30118e-10	8.48497e-10	9.24059e-10	8.35352e-10	7.55153e-10	6.97066e-10	6.69193e-10	6.45442e-10	7.86293e-10	7.45184e-10	6.94471e-10	6.73935e-10	6.02521e-10	6.65053e-10	6.5846e-10	6.94087e-10	7.08213e-10	7.05048e-10	7.10834e-10	6.6624e-10	6.45331e-10	6.30697e-10	6.34876e-10	5.78406e-10	6.47664e-10	6.52435e-10	6.78641e-10	6.18587e-10	6.47999e-10	6.47526e-10	6.84955e-10	6.29557e-10	6.66097e-10	6.7625e-10	5.75207e-10
Control (trace 9)	2.90006e-10	5.85462e-10	1.03867e-09	2.00014e-09	2.06804e-09	2.25986e-09	2.22029e-09	2.24245e-09	2.12249e-09	2.17e-09	2.08773e-09	2.31812e-09	2.16994e-09	2.1794e-09	2.08987e-09	2.26318e-09	2.2243e-09	2.12275e-09	2.21467e-09	2.28254e-09	2.11235e-09	2.20732e-09	2.06931e-09	2.09531e-09	2.14361e-09	2.17306e-09	2.2651e-09	2.12098e-09	2.15365e-09	2.04657e-09	2.07768e-09	2.16549e-09	2.18587e-09	1.7844e-09	1.9574e-09	1.76936e-09	1.88757e-09	1.87632e-09	1.97111e-09	1.77716e-09	1.72576e-09
Control (trace 10)	1.48098e-10	1.14075e-10	4.7369e-10	2.41131e-09	2.15559e-09	3.20152e-09	3.50823e-09	3.01255e-09	2.73597e-09	1.97059e-09	1.58821e-09	3.45885e-09	3.11776e-09	3.24281e-09	2.8084e-09	2.81495e-09	2.83309e-09	3.02326e-09	2.82181e-09	2.57135e-09	2.50751e-09	2.66697e-09	2.76658e-09	2.8789e-09	2.81852e-09	2.47939e-09	2.6004e-09	2.84961e-09	2.90769e-09	2.71453e-09	2.47349e-09	3.25448e-09	3.02196e-09	2.73099e-09	2.67424e-09	2.66828e-09	2.46187e-09	2.48321e-09	2.66671e-09	2.53582e-09	2.54692e-09
Control (trace 11)	1.56892e-10	3.10192e-10	2.03602e-10	1.63265e-09	2.77222e-09	3.95961e-10	5.3193e-10	8.61617e-10	8.05451e-10	8.7559e-10	6.62654e-10	7.41701e-10	8.47812e-10	5.29214e-10	5.7844e-10	5.51232e-10	5.83375e-10	5.97145e-10	6.89594e-10	7.34431e-10	6.62819e-10	9.35092e-10	7.61702e-10	7.42351e-10	9.66526e-10	8.12068e-10	9.52568e-10	8.9908e-10	1.01593e-09	8.83227e-10	9.20003e-10	9.63697e-10	8.55632e-10	8.40373e-10	7.86317e-10	8.29474e-10	8.16052e-10	8.48149e-10	8.09189e-10	8.51796e-10	1.02037e-09
Control (trace 12)	7.00999e-10	7.8303e-10	9.46861e-10	8.04175e-10	1.01874e-09	1.34999e-09	1.52786e-09	1.31323e-09	1.29618e-09	1.22314e-09	1.25021e-09	1.17742e-09	1.10698e-09	1.05175e-09	1.11456e-09	1.02702e-09	1.0616e-09	1.10902e-09	1.11516e-09	1.21609e-09	1.19609e-09	1.18162e-09	1.02574e-09	1.09388e-09	1.16992e-09	1.00355e-09	1.09679e-09	1.18644e-09	1.16535e-09	1.2636e-09	1.2062e-09	1.17492e-09	1.17211e-09	1.13549e-09	1.19469e-09	1.17621e-09	1.11005e-09	1.03801e-09	1.05209e-09	1.0251e-09	1.12271e-09
Control (trace 13)	1.06406e-09	1.95508e-09	2.58599e-09	3.93827e-09	5.40542e-09	8.45238e-09	5.04477e-09	9.61323e-09	1.10703e-08	1.28109e-08	1.36695e-08	1.45832e-08	1.48403e-08	1.38341e-08	1.55739e-08	1.40122e-08	1.5285e-08	1.5056e-08	1.55915e-08	1.30362e-08	1.48641e-08	1.48446e-08	1.45119e-08	1.3858e-08	1.51155e-08	1.53857e-08	1.41134e-08	1.31538e-08	1.33382e-08	1.3504e-08	1.30561e-08	1.22254e-08	1.29086e-08	1.33054e-08	1.32614e-08	1.20283e-08	1.27304e-08	1.23509e-08	1.46553e-08	1.46824e-08	1.29472e-08
Control (trace 14)	1.3148e-09	1.28185e-09	1.14352e-09	1.18912e-09	1.34959e-09	1.22083e-09	1.35995e-09	1.55967e-09	1.68282e-09	1.51935e-09	1.68675e-09	2.04305e-09	1.87297e-09	1.86852e-09	1.79638e-09	1.96735e-09	1.7646e-09	2.10934e-09	1.66294e-09	1.87225e-09	1.84738e-09	1.74712e-09	1.46291e-09	1.51735e-09	1.46894e-09	1.46146e-09	1.43791e-09	1.44311e-09	1.34824e-09	1.27408e-09	1.40911e-09	1.32027e-09	1.381e-09	1.29163e-09	1.26306e-09	1.22104e-09	1.31078e-09	1.20326e-09	1.23243e-09	1.19997e-09	1.08682e-09
Control (trace 15)	9.32854e-10	1.44732e-09	1.83556e-09	2.96333e-09	3.8471e-09	4.37143e-09	5.8505e-09	1.33841e-08	9.25527e-09	5.70952e-09	1.10795e-08	1.16435e-08	1.25945e-08	1.16452e-08	1.20914e-08	1.26869e-08	1.2913e-08	1.10583e-08	1.18588e-08	1.11734e-08	1.16436e-08	1.08491e-08	9.65627e-09	1.14048e-08	1.04402e-08	1.02689e-08	1.10759e-08	1.10745e-08	1.14297e-08	1.05845e-08	1.28982e-08	1.16734e-08	1.22622e-08	1.19707e-08	1.10354e-08	1.15066e-08	1.20012e-08	1.17472e-08	9.61564e-09	1.179e-08	9.99845e-09
Control (trace 16)	2.70542e-10	6.77625e-11	3.77353e-10	4.26413e-10	3.04931e-10	5.34581e-10	4.46612e-10	5.19578e-10	5.13673e-10	6.16805e-10	6.85072e-10	8.43067e-10	9.33855e-10	6.10749e-10	8.63886e-10	7.64589e-10	1.016e-09	7.8249e-10	6.50874e-10	1.12184e-09	9.33819e-10	7.64703e-10	1.30993e-09	1.31262e-09	1.6342e-09	1.28444e-09	1.38052e-09	1.72446e-09	1.95081e-09	1.78408e-09	2.21143e-09	2.48654e-09	2.69168e-09	2.37632e-09	2.25202e-09	2.49953e-09	2.46855e-09	2.33871e-09	2.559e-09	2.31924e-09	2.4801e-09
FBDelta (trace 1)	4.39045e-11	3.95489e-11	4.72411e-11	3.5379e-11	5.0756e-11	6.29271e-11	6.34488e-11	2.043e-10	1.82403e-10	3.06623e-10	3.91722e-10	2.48899e-10	3.24655e-10	4.18277e-10	3.05566e-10	4.70114e-10	4.32317e-10	6.73017e-10	4.05627e-10	6.75946e-10	4.81674e-10	6.18573e-10	6.87443e-10	8.30905e-10	5.15895e-10	6.8698e-10	7.20216e-10	6.28492e-10	6.87012e-10	6.1408e-10	7.38572e-10	6.9893e-10	6.0587e-10	6.5758e-10	5.09779e-10	7.06577e-10	7.35814e-10	6.39964e-10	6.82347e-10	6.46014e-10	6.92356e-10
FBDelta (trace 2)	2.9463e-10	3.08785e-10	3.97275e-10	4.61525e-10	6.27136e-10	7.49169e-10	8.92645e-10	1.2897e-09	1.35956e-09	1.36538e-09	1.35109e-09	1.42629e-09	1.49943e-09	1.68437e-09	1.61506e-09	1.72849e-09	1.67246e-09	1.80045e-09	1.96252e-09	1.96976e-09	1.97258e-09	1.80986e-09	2.09583e-09	2.09874e-09	2.02026e-09	2.03184e-09	2.00465e-09	2.07985e-09	2.06299e-09	1.826e-09	1.9003e-09	1.94385e-09	2.05491e-09	2.08626e-09	2.24942e-09	2.14243e-09	2.09056e-09	2.06554e-09	2.18724e-09	2.10738e-09	2.2339e-09
FBDelta (trace 3)	9.02557e-09	7.44691e-09	7.46096e-09	8.12644e-09	6.99986e-09	6.40755e-09	7.91144e-09	9.14754e-09	9.16009e-09	9.43179e-09	8.00715e-09	8.78814e-09	9.32627e-09	8.87904e-09	9.77411e-09	8.59178e-09	8.65219e-09	7.59004e-09	8.209e-09	6.99902e-09	6.7966e-09	7.28647e-09	6.76689e-09	6.30229e-09	5.91866e-09	5.89298e-09	5.53872e-09	5.88181e-09	6.01793e-09	5.73872e-09	6.05053e-09	5.83756e-09	5.26012e-09	5.50932e-09	5.53365e-09	5.52266e-09	5.6318e-09	5.75779e-09	5.36444e-09	5.82294e-09	5.51027e-09
FBDelta (trace 4)	1.35945e-10	1.74863e-10	2.59935e-10	4.09398e-10	4.5386e-10	4.60375e-10	4.45323e-10	4.85504e-10	4.76873e-10	4.70413e-10	4.55387e-10	5.70076e-10	4.575e-10	3.51056e-10	3.42338e-10	3.43044e-10	3.43958e-10	3.43915e-10	3.10826e-10	2.8057e-10	2.88703e-10	2.99452e-10	3.68864e-10	3.68183e-10	3.0399e-10	3.18797e-10	3.50499e-10	3.49667e-10	3.68837e-10	3.61142e-10	3.33746e-10	3.20944e-10	3.23276e-10	3.80399e-10	3.52428e-10	3.42862e-10	3.24972e-10	3.28397e-10	3.63969e-10	3.34647e-10	3.37118e-10
FBDelta (trace 5)	5.98525e-09	7.25294e-09	6.78854e-09	4.45871e-09	4.31655e-09	6.37185e-09	7.20356e-09	5.88852e-09	5.39935e-09	5.45715e-09	5.20166e-09	4.60604e-09	4.66801e-09	4.35165e-09	4.02055e-09	3.96164e-09	3.90374e-09	3.82292e-09	3.6596e-09	3.52958e-09	3.57646e-09	3.80397e-09	2.65727e-09	3.09322e-09	3.15222e-09	3.52765e-09	3.80138e-09	3.12261e-09	2.87365e-09	3.31378e-09	3.25668e-09	2.7311e-09	2.80078e-09	3.50268e-09	2.94706e-09	3.16551e-09	2.7893e-09	2.36614e-09	2.63364e-09	3.02363e-09	2.61749e-09
FBDelta (trace 6)	1.14163e-08	1.35072e-08	1.5202e-08	1.55669e-08	1.78138e-08	1.97189e-08	2.10069e-08	1.89317e-08	2.14046e-08	2.08183e-08	1.9646e-08	2.34696e-08	2.23587e-08	2.06209e-08	2.46586e-08	2.22878e-08	1.99902e-08	2.11103e-08	2.43656e-08	2.28898e-08	2.40598e-08	2.25431e-08	2.45002e-08	2.24567e-08	2.39476e-08	2.34998e-08	2.41526e-08	2.14486e-08	2.29374e-08	2.05873e-08	2.12781e-08	2.08647e-08	2.18147e-08	2.22256e-08	2.18351e-08	2.27595e-08	2.24225e-08	2.20349e-08	2.20331e-08	2.19892e-08	2.10257e-08
FBDelta (trace 7)	1.44822e-10	4.89389e-11	7.79111e-11	1.48593e-10	1.71844e-10	1.60707e-10	1.44322e-10	8.30589e-11	1.52256e-10	4.41697e-11	4.23416e-11	5.70708e-11	1.09224e-10	1.36596e-10	7.60508e-11	7.96032e-11	7.556e-11	8.36668e-11	1.14985e-10	1.16564e-10	1.254e-10	1.47757e-10	1.47723e-10	1.49059e-10	1.57299e-10	1.71946e-10	1.70967e-10	1.70276e-10	1.82737e-10	1.97977e-10	1.76869e-10	1.93818e-10	1.94107e-10	1.8926e-10	1.95229e-10	2.00823e-10	2.11656e-10	2.06682e-10	2.00507e-10	2.27259e-10	2.21828e-10
FBDelta (trace 8)	8.58304e-09	1.01124e-08	9.96334e-09	8.37798e-09	1.04462e-08	1.1403e-08	1.16391e-08	1.15032e-08	1.2352e-08	1.16122e-08	1.16725e-08	1.13965e-08	1.26407e-08	1.13737e-08	1.16179e-08	1.06676e-08	1.12192e-08	1.17417e-08	1.11567e-08	1.18118e-08	1.16071e-08	1.17479e-08	1.10892e-08	1.13385e-08	1.14371e-08	1.06525e-08	1.13071e-08	1.10271e-08	1.10497e-08	1.10535e-08	1.14638e-08	1.05629e-08	1.03894e-08	1.00347e-08	9.90856e-09	1.00249e-08	1.04911e-08	9.74642e-09	9.9353e-09	1.00056e-08	9.72914e-09
FBDelta (trace 9)	7.5972e-10	1.18824e-09	6.78567e-10	1.18385e-09	2.71741e-09	1.61343e-09	1.97562e-09	2.04595e-09	1.81403e-09	1.78377e-09	1.82877e-09	1.71517e-09	1.46502e-09	1.65849e-09	1.5265e-09	1.3956e-09	1.53642e-09	1.51387e-09	1.58356e-09	1.3543e-09	1.45384e-09	1.41332e-09	1.483e-09	1.42691e-09	1.36023e-09	1.40534e-09	1.30826e-09	1.35911e-09	1.3058e-09	1.33893e-09	1.37566e-09	1.37934e-09	1.32145e-09	1.23368e-09	1.36815e-09	1.29978e-09	1.2315e-09	1.26208e-09	1.24597e-09	1.33821e-09	1.39261e-09
FBDelta (trace 10)	1.02979e-08	1.03186e-08	1.53625e-09	2.63366e-08	2.03881e-08	1.29952e-08	2.42138e-08	3.16178e-08	2.5254e-08	2.52986e-08	2.98191e-08	2.40092e-08	3.2002e-08	2.81321e-08	2.52139e-08	2.81289e-08	2.46162e-08	3.10111e-08	3.04259e-08	3.22901e-08	3.59827e-08	3.33929e-08	3.01653e-08	3.38265e-08	3.10733e-08	3.24016e-08	2.90892e-08	2.74922e-08	2.77943e-08	2.65873e-08	2.60025e-08	2.54963e-08	2.4549e-08	2.65327e-08	2.35714e-08	2.28572e-08	2.33906e-08	2.39192e-08	2.518e-08	2.14167e-08	1.87835e-08
FBDelta (trace 11)	2.36758e-09	2.79535e-09	3.0228e-09	1.77932e-09	2.41679e-09	5.6709e-09	6.73021e-09	7.8112e-09	7.92089e-09	8.86951e-09	7.84091e-09	8.42826e-09	8.86749e-09	8.578e-09	8.6036e-09	9.05205e-09	9.13353e-09	9.15827e-09	9.39272e-09	7.94376e-09	9.72867e-09	7.54671e-09	8.35712e-09	8.21388e-09	7.89583e-09	8.57669e-09	7.80776e-09	7.79669e-09	7.09347e-09	7.78207e-09	8.00797e-09	6.88765e-09	7.08899e-09	6.64703e-09	6.53634e-09	7.0003e-09	6.87422e-09	7.19702e-09	5.88868e-09	6.75464e-09	6.69945e-09
FBDelta (trace 12)	5.15102e-10	6.23528e-10	7.23581e-10	9.93728e-10	9.22851e-10	1.30501e-09	1.6214e-09	3.12246e-09	4.04681e-09	3.38755e-09	2.90247e-09	2.88932e-09	2.53228e-09	2.3985e-09	2.28626e-09	2.16567e-09	2.06478e-09	2.19178e-09	1.88684e-09	1.89136e-09	1.60616e-09	1.63895e-09	1.53566e-09	1.58072e-09	1.23416e-09	1.21727e-09	1.39818e-09	1.51549e-09	1.36458e-09	1.29471e-09	1.09669e-09	1.14994e-09	1.40423e-09	1.22218e-09	1.0299e-09	1.01345e-09	1.0995e-09	1.04829e-09	1.00325e-09	9.07737e-10	9.02165e-10
FBDelta (trace 13)	7.31338e-11	7.87771e-11	1.00751e-10	2.14357e-10	7.2834e-10	6.65385e-10	1.37012e-09	1.08399e-09	1.38429e-09	1.66473e-09	1.05382e-09	1.06947e-09	1.0522e-09	8.22323e-10	8.98432e-10	1.05572e-09	9.81334e-10	8.61047e-10	8.46259e-10	9.79229e-10	8.57567e-10	9.00083e-10	8.75504e-10	7.76422e-10	8.66485e-10	8.10282e-10	8.26543e-10	7.72408e-10	9.21272e-10	8.4848e-10	8.5246e-10	8.57814e-10	8.60261e-10	7.77483e-10	8.12492e-10	8.0275e-10	8.92305e-10	8.16398e-10	8.07534e-10	7.76767e-10	7.71508e-10
FBDelta (trace 14)	1.87083e-10	2.37118e-10	2.52548e-10	3.41806e-10	3.35914e-10	3.61348e-10	3.86442e-10	4.69597e-10	5.41189e-10	5.97727e-10	7.46724e-10	7.30294e-10	7.50456e-10	7.65448e-10	8.25225e-10	8.83932e-10	9.48507e-10	9.04201e-10	9.36786e-10	1.02192e-09	1.17398e-09	1.19079e-09	1.1848e-09	1.138e-09	1.17158e-09	1.0657e-09	1.21828e-09	1.19066e-09	1.18433e-09	1.24413e-09	1.23411e-09	1.35395e-09	1.38514e-09	1.25343e-09	1.24956e-09	1.42116e-09	1.298e-09	1.35168e-09	1.46252e-09	1.42657e-09	1.40745e-09
FBDelta (trace 15)	6.22016e-09	6.92141e-09	9.15234e-09	1.37091e-08	1.4714e-08	1.58762e-08	1.64713e-08	2.12851e-08	1.69657e-08	2.0131e-08	2.0549e-08	1.998e-08	2.16291e-08	2.23064e-08	2.02019e-08	2.34534e-08	2.41925e-08	2.31319e-08	2.37254e-08	2.64321e-08	2.39502e-08	2.33268e-08	2.49824e-08	2.59424e-08	2.79845e-08	2.68107e-08	2.7816e-08	2.77142e-08	2.67565e-08	3.21795e-08	2.74922e-08	3.13419e-08	2.67646e-08	3.07347e-08	3.02735e-08	3.11997e-08	3.03575e-08	3.08226e-08	3.23909e-08	3.35684e-08	3.28664e-08
FBDelta (trace 16)	3.43064e-09	1.03959e-10	8.735e-10	2.37728e-08	3.59091e-08	2.60965e-08	2.97101e-08	3.26636e-08	2.69567e-08	2.51485e-08	2.97847e-08	3.20012e-08	3.18799e-08	3.08167e-08	2.47282e-08	2.95369e-08	2.74913e-08	2.54725e-08	2.6768e-08	2.81348e-08	2.97409e-08	2.87928e-08	2.82508e-08	2.95524e-08	2.60835e-08	2.74523e-08	2.7161e-08	2.65982e-08	2.65462e-08	2.52513e-08	2.61116e-08	2.69451e-08	2.81751e-08	2.73555e-08	2.62873e-08	2.80421e-08	2.69944e-08	2.59294e-08	2.65103e-08	2.49403e-08	2.52213e-08
FBDelta (trace 17)	1.60619e-08	2.93859e-09	6.81263e-10	3.37526e-08	1.17584e-08	1.03572e-08	2.9306e-08	2.06502e-08	1.92617e-08	2.18796e-08	2.08119e-08	1.78777e-08	1.79367e-08	1.82284e-08	1.6595e-08	1.78331e-08	1.69118e-08	1.57535e-08	1.5446e-08	1.61346e-08	1.64282e-08	1.53112e-08	1.52675e-08	1.5065e-08	1.47176e-08	1.35565e-08	1.44772e-08	1.41223e-08	1.44021e-08	1.4873e-08	1.41817e-08	1.41338e-08	1.30783e-08	1.15493e-08	1.08054e-08	1.16499e-08	1.00862e-08	1.09886e-08	1.06252e-08	1.05089e-08	1.04012e-08
FBDelta (trace 18)	6.29022e-08	7.4771e-08	8.63392e-08	7.81675e-08	8.54998e-08	9.36262e-08	8.03583e-08	8.35441e-08	8.25707e-08	8.28037e-08	7.72237e-08	8.2734e-08	7.22366e-08	8.08352e-08	7.40496e-08	7.30826e-08	6.93795e-08	7.04483e-08	7.16237e-08	6.66458e-08	6.26342e-08	6.61666e-08	6.33155e-08	6.22086e-08	6.39871e-08	6.45255e-08	6.21693e-08	5.96875e-08	6.0557e-08	6.16366e-08	6.22884e-08	5.70398e-08	6.30134e-08	5.69555e-08	5.28776e-08	5.3277e-08	5.51986e-08	5.75489e-08	5.2426e-08	4.86224e-08	4.81709e-08

## Sheet: Fig.4d
Time (min)	0-5	5-10	10-15	15-20	20-25	25-30	30-35	35-40
Control (trace 1)	0.0033	0.0016	0.004	0.0151	0.0494	0.0701	0.0802	0.0768
Control (trace 2)	0.0915	0.0897	0.081	0.0707	0.0675	0.0625	0.0628	0.0542
Control (trace 3)	0.1965	0.7333	0.992	1.0295	0.9752	0.9304	0.8037	0.9281
Control (trace 4)	0.0058	0.0119	0.0145	0.0134	0.0115	0.0109	0.0085	0.0065
Control (trace 5)	0.003	0.0015	0.0019	0.0013	0.0017	0.0018	0.0021	0.0028
Control (trace 6)	0.0015	0.0033	0.0023	0.003	0.0039	0.0041	0.0045	0.0042
Control (trace 7)	0.003	0.0035	0.004	0.0046	0.0057	0.0053	0.0065	0.0061
Control (trace 8)	0.0184	0.0187	0.0157	0.0149	0.0139	0.0119	0.0119	0.0118
Control (trace 9)	0.0274	0.0457	0.046	0.0466	0.0395	0.0378	0.031	0.0276
Control (trace 10)	0.12	0.1551	0.1509	0.1439	0.1304	0.1314	0.1279	0.1045
Control (trace 11)	0.0285	0.0358	0.0277	0.0311	0.0291	0.0288	0.0304	0.0338
Control (trace 12)	0.0422	0.0558	0.0617	0.0626	0.0614	0.0564	0.0531	0.0457
Control (trace 13)	0.0878	0.2234	0.2987	0.319	0.3123	0.2982	0.2538	0.2564
Control (trace 14)	0.0745	0.1008	0.0887	0.069	0.0553	0.0451	0.0374	0.0308
Control (trace 15)	0.0925	0.1726	0.3742	0.3875	0.3534	0.3397	0.3567	0.3135
Control (trace 16)	0.0277	0.0411	0.0567	0.0505	0.0664	0.0816	0.0712	0.0584
FBDelta (trace 1)	0.0018	0.005	0.0194	0.0188	0.0477	0.0616	0.0683	0.0648
FBDelta (trace 2)	0.0112	0.0299	0.0435	0.0487	0.0486	0.0528	0.0496	0.0529
FBDelta (trace 3)	0.1855	0.269	0.2957	0.2359	0.1574	0.1532	0.1432	0.1365
FBDelta (trace 4)	0.0037	0.0081	0.0089	0.0056	0.0058	0.0055	0.005	0.0041
FBDelta (trace 5)	0.2115	0.2335	0.1647	0.1194	0.0886	0.0856	0.0717	0.0629
FBDelta (trace 6)	0.9927	1.1125	1.0867	1.1059	0.9765	0.8982	0.9107	0.8297
FBDelta (trace 7)	0.0085	0.002	0.0025	0.0024	0.0049	0.0066	0.0068	0.007
FBDelta (trace 8)	0.3233	0.4195	0.331	0.3111	0.2932	0.2888	0.2597	0.1428
FBDelta (trace 9)	0.079	0.14	0.1349	0.1223	0.1227	0.0706	0.0596	0.0587
FBDelta (trace 10)	0.58	1.3663	1.3918	1.5336	1.343	1.1936	1.2284	1.1522
FBDelta (trace 11)	0.0875	0.3858	0.5216	0.467	0.3974	0.3392	0.2272	0.1535
FBDelta (trace 12)	0.0111	0.0577	0.0836	0.0753	0.0598	0.0577	0.0544	0.0479
FBDelta (trace 13)	0.0136	0.0302	0.032	0.0346	0.156	0.1959	0.1647	0.1633
FBDelta (trace 14)	0.0184	0.032	0.0485	0.0442	0.035	0.0207	0.0289	0.0255
FBDelta (trace 15)	0.6512	1.0381	1.2	1.4379	1.5289	1.131	0.917	0.8933
FBDelta (trace 16)	1.2019	2.149	1.9217	1.5391	1.6851	1.459	1.6386	1.5098
FBDelta (trace 17)	0.5039	0.8649	0.722	0.6517	0.6376	0.6181	0.5985	0.5494
FBDelta (trace 18)	2.1042	2.184	2.3627	1.7848	1.6841	1.5078	1.3344	1.1632

## Sheet: Fig.4e
Frequency (Hz)	3.33111	6.66223	9.99334	13.3245	16.6556	19.9867	23.3178	26.6489	29.98	33.3111	36.6422	39.9734	43.3045	46.6356	49.9667	53.2978	56.6289	59.96	63.2911	66.6223	69.9534	73.2845	76.6156	79.9467	83.2778	86.6089	89.94	93.2712	96.6023	99.9334
Control (PED-trace 1)	0.0010577	0.000689644	0.000211548	5.93274e-05	2.56324e-05	1.98898e-05	1.56998e-05	1.18236e-05	9.3504e-06	7.48452e-06	5.9722e-06	4.81979e-06	4.0514e-06	2.98363e-06	1.64928e-06	2.86198e-06	3.57979e-06	3.66661e-06	3.9702e-06	4.28938e-06	4.66596e-06	5.02704e-06	5.54127e-06	5.94983e-06	6.2439e-06	6.32716e-06	6.28236e-06	5.83954e-06	3.52295e-06	5.25913e-07
Control (PED-trace 2)	0.00137059	0.000903085	0.000390865	0.000163275	7.59171e-05	4.41804e-05	3.04967e-05	2.4717e-05	2.09199e-05	1.80392e-05	1.54597e-05	1.38239e-05	1.28883e-05	9.49566e-06	4.64436e-06	8.22106e-06	1.07241e-05	1.0914e-05	1.10641e-05	1.1051e-05	1.14617e-05	1.20007e-05	1.24263e-05	1.25973e-05	1.29279e-05	1.3498e-05	1.36867e-05	1.28296e-05	7.63869e-06	1.14872e-06
Control (PED-trace 3)	0.0144932	0.0083015	0.00279697	0.00152013	0.0010639	0.000639389	0.000475739	0.000339005	0.000265892	0.000186069	0.000150088	0.000107405	8.98937e-05	5.61562e-05	2.92247e-05	3.26237e-05	3.71068e-05	3.41035e-05	3.45013e-05	3.2114e-05	2.95452e-05	2.72781e-05	2.87025e-05	3.2554e-05	3.64973e-05	3.64365e-05	3.66486e-05	3.145e-05	1.92171e-05	3.39414e-06
Control (PED-trace 4)	0.000136144	0.00010859	5.73403e-05	3.187e-05	1.80001e-05	1.04751e-05	6.37165e-06	3.87932e-06	2.46943e-06	1.66926e-06	1.27625e-06	1.01512e-06	8.51986e-07	5.96985e-07	3.44074e-07	5.32286e-07	7.10338e-07	7.71441e-07	8.0244e-07	8.2587e-07	8.76839e-07	8.95851e-07	9.38741e-07	9.9037e-07	1.02999e-06	1.04869e-06	1.08307e-06	1.03681e-06	5.99076e-07	8.49132e-08
Control (PED-trace 5)	5.192e-05	1.9721e-05	4.8136e-06	2.06444e-06	8.78883e-07	5.76781e-07	5.15091e-07	3.44455e-07	3.14324e-07	2.84139e-07	2.64238e-07	2.25548e-07	2.0661e-07	1.64109e-07	9.43929e-08	1.45718e-07	1.96066e-07	2.10204e-07	1.94915e-07	1.8938e-07	1.76068e-07	1.82217e-07	1.74674e-07	1.74895e-07	1.78133e-07	1.892e-07	1.71403e-07	1.49158e-07	9.21952e-08	1.64984e-08
Control (PED-trace 6)	8.99658e-05	3.6146e-05	9.91754e-06	3.86486e-06	1.98583e-06	1.05889e-06	9.07328e-07	6.96669e-07	6.35618e-07	6.00161e-07	5.16274e-07	4.97573e-07	4.76405e-07	3.54963e-07	2.12633e-07	3.3892e-07	4.7578e-07	4.75333e-07	4.72391e-07	4.68771e-07	4.36948e-07	4.31076e-07	4.95308e-07	5.55092e-07	5.24556e-07	5.01005e-07	4.62021e-07	4.20567e-07	2.44482e-07	3.60159e-08
Control (PED-trace 7)	0.000141821	3.28383e-05	5.40678e-06	2.19249e-06	1.21069e-06	1.00031e-06	9.23073e-07	8.56462e-07	6.79663e-07	5.79329e-07	5.30716e-07	5.51889e-07	5.23075e-07	4.18969e-07	2.50004e-07	4.7825e-07	6.81714e-07	7.29937e-07	7.60795e-07	8.34217e-07	9.11863e-07	9.45662e-07	9.68472e-07	1.0523e-06	1.18507e-06	1.2038e-06	1.11529e-06	1.00888e-06	6.10777e-07	8.82579e-08
Control (PED-trace 8)	0.000246703	0.000185007	8.06444e-05	3.59597e-05	1.84928e-05	1.07269e-05	6.88672e-06	4.6706e-06	3.50163e-06	2.85204e-06	2.42058e-06	2.16048e-06	1.97778e-06	1.48964e-06	8.53224e-07	1.46323e-06	1.99353e-06	2.1796e-06	2.30691e-06	2.37367e-06	2.43172e-06	2.49022e-06	2.53115e-06	2.61002e-06	2.65894e-06	2.63238e-06	2.55702e-06	2.32674e-06	1.38473e-06	2.05238e-07
Control (PED-trace 9)	0.00110316	0.000533511	0.000124815	3.29081e-05	1.86003e-05	1.11208e-05	7.24731e-06	3.89082e-06	2.8997e-06	2.10532e-06	1.78582e-06	1.55511e-06	1.39539e-06	9.92523e-07	5.28095e-07	9.58164e-07	1.23946e-06	1.32664e-06	1.41615e-06	1.41294e-06	1.47357e-06	1.52185e-06	1.57176e-06	1.5689e-06	1.61127e-06	1.60108e-06	1.59143e-06	1.45808e-06	8.57434e-07	1.28936e-07
Control (PED-trace 10)	0.00174327	0.00103601	0.000424511	0.000229534	0.000162689	0.00013019	0.000106304	8.45427e-05	6.96456e-05	5.78532e-05	5.03632e-05	4.29106e-05	3.46061e-05	2.18457e-05	1.14425e-05	1.57702e-05	1.98222e-05	1.93877e-05	1.72724e-05	1.57121e-05	1.4542e-05	1.28802e-05	1.19257e-05	1.17475e-05	1.1952e-05	1.23865e-05	1.26126e-05	1.19435e-05	7.39391e-06	1.12573e-06
Control (PED-trace 11)	0.000342932	0.000292485	0.000175214	0.000103558	6.07072e-05	3.15357e-05	1.75451e-05	9.85658e-06	6.64043e-06	5.08178e-06	4.57799e-06	3.95433e-06	3.75021e-06	2.88088e-06	1.57419e-06	2.6197e-06	3.51689e-06	3.65207e-06	3.61294e-06	3.66921e-06	3.68559e-06	3.87003e-06	3.99324e-06	4.06714e-06	4.10673e-06	3.92958e-06	3.67654e-06	3.28261e-06	2.01897e-06	3.28386e-07
Control (PED-trace 12)	7.60328e-05	0.000114233	0.000133071	0.000104465	8.42144e-05	6.8828e-05	5.75829e-05	4.64911e-05	3.94879e-05	3.28138e-05	2.87624e-05	2.47017e-05	2.17046e-05	1.47923e-05	8.18866e-06	1.27113e-05	1.73288e-05	1.77025e-05	1.75716e-05	1.68554e-05	1.63589e-05	1.54674e-05	1.41124e-05	1.27871e-05	1.20529e-05	1.16038e-05	1.13437e-05	1.05808e-05	6.30251e-06	9.00973e-07
Control (PED-trace 13)	0.00855327	0.00343338	0.000425694	0.000202714	0.000158342	0.000108177	7.14472e-05	5.76388e-05	4.66528e-05	4.06372e-05	3.49654e-05	2.93085e-05	2.84179e-05	2.33446e-05	1.03526e-05	1.96922e-05	2.53272e-05	2.6138e-05	2.84022e-05	3.04885e-05	3.0693e-05	3.03857e-05	3.17297e-05	3.21947e-05	3.27552e-05	3.40747e-05	3.36359e-05	3.22505e-05	1.94972e-05	2.87386e-06
Control (PED-trace 14)	0.000346577	0.000201974	0.00012455	9.56081e-05	7.73613e-05	6.00142e-05	5.04187e-05	4.13159e-05	3.53496e-05	2.9981e-05	2.58317e-05	2.24142e-05	1.90364e-05	1.25225e-05	6.80819e-06	9.17384e-06	1.14384e-05	1.08094e-05	9.87947e-06	9.0528e-06	8.10782e-06	7.48472e-06	7.10766e-06	6.82605e-06	6.41247e-06	6.0883e-06	5.62986e-06	4.78548e-06	2.60285e-06	3.66779e-07
Control (PED-trace 15)	0.00625903	0.00439657	0.00158673	0.000721204	0.00040295	0.000254623	0.000175956	0.000131015	9.45175e-05	6.81203e-05	4.75314e-05	3.53583e-05	2.57612e-05	1.59939e-05	7.13914e-06	9.98528e-06	1.22598e-05	1.22972e-05	1.24263e-05	1.29273e-05	1.36133e-05	1.37452e-05	1.41994e-05	1.46766e-05	1.60746e-05	1.68328e-05	1.74008e-05	1.66079e-05	1.00694e-05	1.63385e-06
Control (PED-trace 16)	0.00197005	0.000783274	0.000164092	4.95429e-05	2.5037e-05	1.16853e-05	7.98608e-06	4.54848e-06	3.17478e-06	2.3824e-06	2.05653e-06	1.90442e-06	1.94107e-06	1.58521e-06	7.83031e-07	1.34167e-06	1.98137e-06	2.34002e-06	2.57122e-06	2.82557e-06	3.09976e-06	3.07409e-06	3.1707e-06	3.18003e-06	3.19805e-06	3.36229e-06	3.48057e-06	3.26724e-06	1.988e-06	3.16473e-07
FBDelta (PED-trace 1)	0.000778477	0.000335604	8.78781e-05	2.94677e-05	1.26972e-05	4.96381e-06	3.40111e-06	2.19456e-06	1.57451e-06	1.26753e-06	1.07226e-06	1.03681e-06	8.61e-07	6.21829e-07	2.86843e-07	4.36616e-07	5.26252e-07	5.44985e-07	5.32271e-07	5.15117e-07	5.22301e-07	4.99767e-07	5.2679e-07	5.6824e-07	6.11611e-07	5.794e-07	5.728e-07	5.81488e-07	3.77151e-07	6.26433e-08
FBDelta (PED-trace 2)	0.000703173	0.000563148	0.000267473	0.000121982	5.46933e-05	2.42109e-05	1.29071e-05	8.56369e-06	6.6771e-06	5.63632e-06	4.7594e-06	4.21909e-06	3.75734e-06	2.71831e-06	1.61141e-06	2.66454e-06	3.64148e-06	3.90486e-06	4.18762e-06	4.46607e-06	4.7519e-06	4.97187e-06	4.99711e-06	5.05089e-06	5.1496e-06	5.2455e-06	5.14589e-06	4.68361e-06	2.66993e-06	3.81838e-07
FBDelta (PED-trace 3)	0.00235907	0.00174163	0.000711588	0.00030689	0.000214327	0.00016355	0.000145984	0.000121622	0.000106034	9.09681e-05	7.85746e-05	6.40826e-05	5.14329e-05	3.31611e-05	1.5505e-05	2.17363e-05	2.65511e-05	2.33106e-05	1.98811e-05	1.83424e-05	1.74173e-05	1.63678e-05	1.54702e-05	1.51293e-05	1.49552e-05	1.43824e-05	1.45944e-05	1.38388e-05	8.59235e-06	1.33769e-06
FBDelta (PED-trace 4)	5.41685e-05	2.79145e-05	2.30002e-05	1.72449e-05	1.18217e-05	7.01239e-06	4.44977e-06	2.94345e-06	2.20876e-06	1.78375e-06	1.53514e-06	1.43147e-06	1.35473e-06	1.02834e-06	5.50929e-07	9.89525e-07	1.25916e-06	1.32399e-06	1.37307e-06	1.39097e-06	1.42125e-06	1.47188e-06	1.46795e-06	1.49833e-06	1.53777e-06	1.54137e-06	1.52513e-06	1.42051e-06	8.87538e-07	1.39497e-07
FBDelta (PED-trace 5)	0.00222265	0.00115736	0.000436883	0.000237256	0.000165354	0.000112711	8.18246e-05	6.0383e-05	4.58773e-05	3.57298e-05	2.91271e-05	2.25232e-05	1.83217e-05	1.19367e-05	6.4834e-06	9.07003e-06	1.14235e-05	1.13684e-05	1.06631e-05	1.04174e-05	1.01606e-05	1.00973e-05	1.07683e-05	1.19876e-05	1.25484e-05	1.24899e-05	1.22473e-05	1.13207e-05	6.86318e-06	1.04352e-06
FBDelta (PED-trace 6)	0.0117761	0.00969761	0.0042109	0.00187498	0.00116391	0.000879982	0.000713719	0.000552615	0.000444868	0.000360423	0.000299586	0.000247193	0.000202409	0.000127263	6.52283e-05	8.31638e-05	9.94399e-05	8.967e-05	7.87264e-05	7.0011e-05	6.49227e-05	5.95487e-05	5.53405e-05	5.15961e-05	4.88961e-05	4.71541e-05	4.58574e-05	4.12544e-05	2.28694e-05	3.13745e-06
FBDelta (PED-trace 7)	0.000116087	4.28636e-05	9.56687e-06	4.52328e-06	2.55877e-06	2.10918e-06	2.09612e-06	1.74842e-06	1.51403e-06	1.41848e-06	1.39897e-06	1.31639e-06	1.21719e-06	1.07449e-06	5.78803e-07	9.61099e-07	1.25502e-06	1.30076e-06	1.49216e-06	1.63079e-06	1.58073e-06	1.74372e-06	1.85169e-06	1.85425e-06	1.93853e-06	2.15251e-06	2.25589e-06	2.04496e-06	1.25341e-06	2.12081e-07
FBDelta (PED-trace 8)	0.00474698	0.00315932	0.00147185	0.000751138	0.000459687	0.00030526	0.00021302	0.000142297	0.000100871	6.86336e-05	4.95434e-05	3.45535e-05	2.64613e-05	1.62721e-05	8.20147e-06	1.1724e-05	1.49745e-05	1.54026e-05	1.67607e-05	1.78215e-05	1.90149e-05	2.10506e-05	2.30085e-05	2.51785e-05	2.73905e-05	2.95446e-05	3.08675e-05	2.98336e-05	1.80241e-05	2.80865e-06
FBDelta (PED-trace 9)	0.00026099	0.000360124	0.000271293	0.000212859	0.000175016	0.000137598	0.000111579	9.0682e-05	7.55352e-05	6.37707e-05	5.94142e-05	5.34377e-05	4.75465e-05	3.45558e-05	1.86239e-05	2.74055e-05	3.36557e-05	3.39732e-05	3.17228e-05	2.80806e-05	2.71069e-05	2.8068e-05	2.80438e-05	2.81169e-05	2.73205e-05	2.72126e-05	2.85438e-05	2.7971e-05	1.64056e-05	2.38045e-06
FBDelta (PED-trace 10)	0.0178836	0.0105426	0.00426411	0.00210865	0.00156125	0.00102043	0.000809227	0.000652432	0.00047849	0.000376514	0.000314513	0.000252609	0.000222205	0.000140973	6.45697e-05	8.19822e-05	9.27709e-05	8.19221e-05	7.65753e-05	7.26739e-05	6.9834e-05	6.6088e-05	6.76302e-05	6.90053e-05	6.79844e-05	6.69565e-05	6.73718e-05	6.13003e-05	3.77036e-05	5.96773e-06
FBDelta (PED-trace 11)	0.00372904	0.00223719	0.00103456	0.000667261	0.0005043	0.000404684	0.000328854	0.000266267	0.000222015	0.000184212	0.000153496	0.000123558	9.98635e-05	6.31045e-05	3.21241e-05	4.00564e-05	4.63122e-05	3.88716e-05	2.92082e-05	2.29872e-05	2.06732e-05	1.94374e-05	1.93534e-05	2.02403e-05	2.11045e-05	2.00183e-05	1.95951e-05	1.98432e-05	1.37336e-05	2.39334e-06
FBDelta (PED-trace 12)	0.000734729	0.000295469	0.000132217	7.44903e-05	5.59645e-05	3.62e-05	2.95094e-05	2.0757e-05	1.75722e-05	1.38309e-05	1.23643e-05	9.70903e-06	8.17864e-06	5.08129e-06	2.5184e-06	3.69469e-06	4.72784e-06	4.77403e-06	4.90325e-06	5.20475e-06	5.68123e-06	5.89056e-06	6.10899e-06	6.60959e-06	7.48742e-06	8.35032e-06	8.54683e-06	8.02789e-06	5.00013e-06	7.90292e-07
FBDelta (PED-trace 13)	0.000947215	0.000377889	8.7631e-05	2.75077e-05	1.31652e-05	5.21026e-06	3.47153e-06	1.86274e-06	1.58899e-06	1.254e-06	1.12277e-06	9.42864e-07	8.34198e-07	6.55071e-07	3.53109e-07	6.07214e-07	8.01448e-07	9.23422e-07	9.51497e-07	8.74534e-07	9.61947e-07	9.49272e-07	9.41249e-07	9.39648e-07	9.30104e-07	9.30062e-07	8.48455e-07	7.36233e-07	4.58918e-07	8.05948e-08
FBDelta (PED-trace 14)	0.000424574	0.000164934	6.86996e-05	3.93901e-05	2.61749e-05	1.69054e-05	1.11237e-05	8.53794e-06	7.36134e-06	6.19097e-06	5.81106e-06	5.74103e-06	5.21914e-06	3.72205e-06	2.11777e-06	3.72513e-06	4.93101e-06	5.25969e-06	5.34475e-06	5.40662e-06	5.58698e-06	5.41294e-06	5.46239e-06	5.55442e-06	5.626e-06	5.79055e-06	5.78292e-06	5.31529e-06	3.09656e-06	4.64105e-07
FBDelta (PED-trace 15)	0.0185426	0.0106435	0.00534725	0.00322474	0.0021103	0.00144243	0.00106267	0.000782241	0.000641617	0.000498538	0.000414571	0.000348375	0.000297613	0.000195869	0.000102983	0.000134067	0.000151403	0.000133293	0.000120158	0.000115257	0.000111411	0.000101205	9.44364e-05	8.00068e-05	7.20998e-05	6.5304e-05	6.82156e-05	6.52904e-05	4.19977e-05	7.86432e-06
FBDelta (PED-trace 16)	0.0210902	0.00980484	0.00422419	0.00252903	0.00178868	0.00127699	0.00102015	0.000786335	0.000672256	0.000545006	0.000471189	0.000381367	0.000324662	0.00020382	0.000124702	0.000143899	0.000183224	0.000161897	0.000137139	0.000108975	9.82361e-05	8.26153e-05	8.12542e-05	7.98198e-05	8.52423e-05	8.00979e-05	7.90745e-05	6.31453e-05	3.55321e-05	5.17016e-06
FBDelta (PED-trace 17)	0.00580813	0.0035258	0.00168284	0.00110531	0.000831489	0.000651096	0.000551078	0.000482875	0.000432478	0.000393548	0.000349522	0.000308335	0.000259412	0.000170211	8.48758e-05	0.000116776	0.000136475	0.000125796	0.000114876	0.000103848	9.69734e-05	8.83001e-05	8.34105e-05	7.71931e-05	6.9195e-05	6.31983e-05	5.77835e-05	5.04449e-05	2.93697e-05	4.45124e-06
FBDelta (PED-trace 18)	0.0487867	0.0285132	0.00537206	0.00224291	0.00175583	0.00109768	0.000654291	0.000550611	0.000421919	0.000359194	0.000301375	0.000242687	0.000189265	0.000145712	7.62656e-05	0.000130524	0.000148474	0.000131589	0.000126558	0.00013768	0.000152546	0.000166208	0.000191472	0.000214705	0.000234231	0.00024817	0.000244246	0.000221002	0.000134185	2.0361e-05
Control (Base-trace 1)	8.45083e-06	1.60218e-06	1.27294e-06	1.11169e-06	6.30846e-07	5.1849e-07	4.85276e-07	4.07536e-07	3.4309e-07	3.1513e-07	2.94321e-07	2.62389e-07	2.40179e-07	1.95502e-07	1.23993e-07	1.71173e-07	1.93365e-07	1.91216e-07	1.84913e-07	1.74591e-07	1.71702e-07	1.6831e-07	1.61483e-07	1.5888e-07	1.61517e-07	1.61516e-07	1.54089e-07	1.40741e-07	9.62473e-08	2.56002e-08
Control (Base-trace 2)	4.37926e-05	5.86228e-06	2.87484e-06	1.91129e-06	1.17991e-06	9.46847e-07	8.44773e-07	7.10387e-07	6.33199e-07	6.07154e-07	5.94323e-07	5.52768e-07	5.34037e-07	4.7493e-07	3.36942e-07	4.3358e-07	5.04029e-07	5.19121e-07	5.19492e-07	5.14043e-07	5.31345e-07	5.3892e-07	5.39628e-07	5.43931e-07	5.44303e-07	5.29415e-07	5.10278e-07	4.69692e-07	3.20621e-07	9.58808e-08
Control (Base-trace 3)	0.00019479	4.4253e-05	2.93116e-05	2.2271e-05	1.76898e-05	1.43108e-05	1.22475e-05	1.08646e-05	9.62039e-06	8.70757e-06	8.15655e-06	7.37178e-06	6.74554e-06	5.25981e-06	2.9153e-06	4.27415e-06	4.98259e-06	5.06628e-06	4.6811e-06	4.42354e-06	4.32179e-06	4.17878e-06	4.02183e-06	3.8305e-06	3.71815e-06	3.47488e-06	3.27991e-06	2.93694e-06	1.94511e-06	4.26418e-07
Control (Base-trace 4)	1.5235e-06	5.9804e-07	5.88424e-07	6.25104e-07	2.03502e-07	1.67797e-07	2.38654e-07	1.59415e-07	1.26681e-07	1.27186e-07	1.42438e-07	1.1497e-07	1.08132e-07	9.62742e-08	5.8866e-08	8.53462e-08	1.03933e-07	1.10231e-07	1.06955e-07	1.04725e-07	1.0876e-07	1.14573e-07	1.06852e-07	1.06048e-07	1.08898e-07	1.05918e-07	1.01346e-07	9.39426e-08	6.42361e-08	1.45514e-08
Control (Base-trace 5)	9.00929e-07	6.12932e-07	6.92517e-07	7.43325e-07	1.92031e-07	1.61406e-07	2.15156e-07	1.58934e-07	1.27143e-07	1.27127e-07	1.38844e-07	1.18908e-07	1.12041e-07	1.02209e-07	5.93863e-08	8.97848e-08	1.08555e-07	1.1747e-07	1.17821e-07	1.09132e-07	1.136e-07	1.20118e-07	1.11776e-07	1.07901e-07	1.12992e-07	1.15564e-07	1.03348e-07	9.47722e-08	6.28469e-08	1.23052e-08
Control (Base-trace 6)	9.59323e-07	5.66598e-07	4.98214e-07	5.13646e-07	2.23814e-07	1.96846e-07	2.15219e-07	1.81963e-07	1.63295e-07	1.62034e-07	1.63385e-07	1.50856e-07	1.47497e-07	1.24575e-07	7.0867e-08	1.17837e-07	1.42022e-07	1.47031e-07	1.47063e-07	1.45317e-07	1.45274e-07	1.47599e-07	1.41791e-07	1.39998e-07	1.42003e-07	1.37749e-07	1.30956e-07	1.22773e-07	8.06599e-08	1.56712e-08
Control (Base-trace 7)	2.49185e-06	8.11454e-07	6.61875e-07	6.54906e-07	2.85568e-07	2.44842e-07	2.64146e-07	2.18517e-07	1.93732e-07	1.84225e-07	1.89092e-07	1.73281e-07	1.64293e-07	1.36766e-07	7.85174e-08	1.29972e-07	1.59749e-07	1.64342e-07	1.63892e-07	1.61354e-07	1.62735e-07	1.62955e-07	1.61479e-07	1.62354e-07	1.59865e-07	1.58045e-07	1.52522e-07	1.405e-07	9.22264e-08	1.85631e-08
Control (Base-trace 8)	5.73086e-06	2.12103e-06	1.63077e-06	1.4433e-06	8.18527e-07	6.66482e-07	6.1828e-07	5.06629e-07	4.35672e-07	3.99665e-07	3.75225e-07	3.35485e-07	3.01696e-07	2.36829e-07	1.43211e-07	2.07324e-07	2.41987e-07	2.52202e-07	2.50611e-07	2.32761e-07	2.23839e-07	2.23051e-07	2.16611e-07	2.1378e-07	2.12735e-07	2.09945e-07	2.06238e-07	1.86598e-07	1.25248e-07	3.03936e-08
Control (Base-trace 9)	1.9829e-05	2.15178e-06	1.41934e-06	1.17283e-06	5.5447e-07	4.37722e-07	4.14457e-07	3.31887e-07	2.78847e-07	2.57711e-07	2.5112e-07	2.27427e-07	2.04106e-07	1.70071e-07	1.0428e-07	1.53685e-07	1.77397e-07	1.81531e-07	1.80124e-07	1.70253e-07	1.69201e-07	1.67826e-07	1.65755e-07	1.61073e-07	1.59753e-07	1.58079e-07	1.49669e-07	1.35003e-07	9.0293e-08	2.19078e-08
Control (Base-trace 10)	1.67502e-05	3.32503e-06	2.50419e-06	2.07685e-06	1.20628e-06	9.51409e-07	8.43997e-07	6.66213e-07	5.25303e-07	4.67792e-07	4.26994e-07	3.62257e-07	3.10022e-07	2.54054e-07	1.9014e-07	2.28586e-07	2.39483e-07	2.43287e-07	2.3848e-07	2.11483e-07	2.07829e-07	2.09272e-07	2.03938e-07	1.98749e-07	1.98689e-07	1.97878e-07	1.91317e-07	1.74436e-07	1.2087e-07	3.21054e-08
Control (Base-trace 11)	7.1311e-06	1.3824e-06	1.25128e-06	1.26295e-06	3.94005e-07	3.21243e-07	4.2365e-07	3.26423e-07	2.87746e-07	3.12012e-07	3.43425e-07	3.09852e-07	3.04356e-07	2.53264e-07	1.54174e-07	2.07116e-07	2.38811e-07	2.4123e-07	2.45803e-07	2.26942e-07	2.1341e-07	2.0608e-07	1.96914e-07	2.01255e-07	1.99633e-07	1.92396e-07	1.86558e-07	1.72965e-07	1.14813e-07	2.78458e-08
Control (Base-trace 12)	8.48659e-06	1.99348e-06	1.97105e-06	1.98726e-06	1.23153e-06	1.10655e-06	1.10838e-06	9.21814e-07	8.12053e-07	7.82555e-07	7.19238e-07	6.45596e-07	6.227e-07	5.20543e-07	3.50728e-07	4.63985e-07	5.24963e-07	5.18939e-07	5.1988e-07	5.01716e-07	4.86056e-07	4.86978e-07	4.93163e-07	4.69531e-07	4.50027e-07	4.26127e-07	3.90823e-07	3.52204e-07	2.31471e-07	5.96096e-08
Control (Base-trace 13)	9.33636e-05	9.40006e-06	5.23601e-06	3.99594e-06	2.15468e-06	1.71484e-06	1.62004e-06	1.30704e-06	1.11929e-06	1.04048e-06	1.00934e-06	9.22898e-07	8.66551e-07	7.38266e-07	5.20942e-07	6.76602e-07	7.65963e-07	7.80311e-07	7.59488e-07	7.38116e-07	7.50765e-07	7.43779e-07	7.23192e-07	7.31425e-07	7.27707e-07	7.05721e-07	6.85244e-07	6.34301e-07	4.41797e-07	1.24373e-07
Control (Base-trace 14)	1.64423e-05	2.56915e-06	1.6936e-06	1.47519e-06	6.29265e-07	5.13115e-07	5.42339e-07	4.29888e-07	3.76276e-07	3.64362e-07	3.80083e-07	3.38886e-07	3.19031e-07	2.78058e-07	1.9934e-07	2.58225e-07	2.95998e-07	3.10578e-07	3.02599e-07	2.95229e-07	2.9743e-07	2.96125e-07	2.913e-07	2.80562e-07	2.84717e-07	2.74232e-07	2.61304e-07	2.37078e-07	1.6057e-07	4.29318e-08
Control (Base-trace 15)	6.7639e-05	9.67372e-06	6.28309e-06	4.89004e-06	2.90946e-06	2.16288e-06	1.83578e-06	1.41396e-06	1.17493e-06	1.05847e-06	9.73908e-07	8.87633e-07	8.09107e-07	6.78203e-07	4.55251e-07	6.09994e-07	7.18658e-07	7.43817e-07	7.40282e-07	7.27257e-07	7.4272e-07	7.39106e-07	7.35562e-07	7.37388e-07	7.25871e-07	7.23534e-07	6.89966e-07	6.39705e-07	4.37296e-07	1.16747e-07
Control (Base-trace 16)	1.48e-05	2.32208e-06	1.41017e-06	1.32451e-06	4.9802e-07	4.30902e-07	5.09678e-07	3.99646e-07	3.46885e-07	3.57472e-07	3.68702e-07	3.36557e-07	3.24765e-07	2.72923e-07	1.61018e-07	2.60311e-07	3.15106e-07	3.30937e-07	3.40067e-07	3.31153e-07	3.29764e-07	3.32044e-07	3.236e-07	3.25554e-07	3.32869e-07	3.17624e-07	3.0997e-07	2.8438e-07	1.93024e-07	4.24038e-08
FBDelta (Base-trace 1)	5.05984e-06	8.38057e-07	5.76818e-07	4.94514e-07	2.61791e-07	2.3358e-07	2.39835e-07	2.13097e-07	1.959e-07	1.95694e-07	1.90062e-07	1.83378e-07	1.77303e-07	1.46713e-07	8.58243e-08	1.3959e-07	1.64296e-07	1.62319e-07	1.58427e-07	1.55638e-07	1.5367e-07	1.55279e-07	1.51981e-07	1.495e-07	1.47289e-07	1.45472e-07	1.431e-07	1.31804e-07	8.58857e-08	1.78352e-08
FBDelta (Base-trace 2)	1.09057e-05	2.75365e-06	1.53829e-06	1.17302e-06	7.63065e-07	6.19209e-07	5.58116e-07	4.73058e-07	4.18751e-07	3.82072e-07	3.7066e-07	3.46132e-07	3.21305e-07	2.59141e-07	1.59135e-07	2.43705e-07	2.91775e-07	3.01888e-07	3.08473e-07	3.04189e-07	2.93567e-07	2.93373e-07	2.88253e-07	2.81763e-07	2.77698e-07	2.67862e-07	2.60898e-07	2.36627e-07	1.55966e-07	3.74126e-08
FBDelta (Base-trace 3)	2.77619e-05	5.71112e-06	3.66644e-06	3.38793e-06	2.92229e-06	2.37022e-06	1.60159e-06	1.26678e-06	1.02655e-06	9.20593e-07	7.34017e-07	6.06267e-07	5.04542e-07	4.71753e-07	4.1785e-07	4.16276e-07	4.08173e-07	3.53711e-07	3.28548e-07	3.35981e-07	3.52601e-07	3.48437e-07	3.30455e-07	3.31599e-07	3.23176e-07	2.98719e-07	2.92541e-07	2.60544e-07	1.84615e-07	6.32092e-08
FBDelta (Base-trace 4)	5.44868e-06	1.13335e-06	7.38636e-07	6.27778e-07	3.95845e-07	3.51104e-07	3.43988e-07	3.04828e-07	2.83198e-07	2.78917e-07	2.77559e-07	2.75072e-07	2.58986e-07	2.13407e-07	1.32047e-07	1.98343e-07	2.4264e-07	2.51292e-07	2.53954e-07	2.50508e-07	2.46705e-07	2.4963e-07	2.51773e-07	2.47777e-07	2.43533e-07	2.34857e-07	2.28819e-07	2.11634e-07	1.41557e-07	3.40993e-08
FBDelta (Base-trace 5)	3.11045e-05	2.45745e-06	1.61125e-06	1.31786e-06	7.86966e-07	6.18635e-07	5.84733e-07	4.65544e-07	3.87876e-07	3.68825e-07	3.48646e-07	3.17617e-07	2.94746e-07	2.45932e-07	1.71547e-07	2.28819e-07	2.55218e-07	2.57259e-07	2.51655e-07	2.41272e-07	2.31689e-07	2.28057e-07	2.22694e-07	2.15831e-07	2.16531e-07	2.07116e-07	1.99821e-07	1.82621e-07	1.2481e-07	3.31414e-08
FBDelta (Base-trace 6)	6.31468e-05	1.1845e-05	1.17088e-05	8.16619e-06	4.50174e-06	3.61799e-06	2.60174e-06	1.8695e-06	1.41289e-06	1.12694e-06	9.28981e-07	8.06994e-07	6.58452e-07	6.08026e-07	5.70454e-07	4.71408e-07	4.28926e-07	4.41738e-07	4.22188e-07	4.02005e-07	3.83938e-07	3.83274e-07	3.60202e-07	3.3924e-07	3.45698e-07	3.4281e-07	3.2676e-07	3.09334e-07	2.20145e-07	7.00626e-08
FBDelta (Base-trace 7)	2.12052e-06	1.0261e-06	1.26531e-06	1.41036e-06	4.71347e-07	4.21355e-07	5.14644e-07	4.16543e-07	3.55495e-07	3.51372e-07	3.62622e-07	3.32266e-07	3.14697e-07	2.72971e-07	1.59802e-07	2.41789e-07	2.95687e-07	3.11953e-07	3.08597e-07	2.98055e-07	2.99315e-07	3.01074e-07	2.95006e-07	2.9015e-07	2.9275e-07	2.86903e-07	2.77323e-07	2.56677e-07	1.69173e-07	3.3998e-08
FBDelta (Base-trace 8)	5.85675e-05	6.54527e-06	4.59841e-06	3.63149e-06	1.72947e-06	1.28025e-06	1.14336e-06	8.57042e-07	6.77261e-07	5.91175e-07	5.717e-07	4.96253e-07	4.60342e-07	4.05755e-07	2.96029e-07	3.71105e-07	4.21578e-07	4.40704e-07	4.46586e-07	4.41057e-07	4.49765e-07	4.52125e-07	4.45096e-07	4.46623e-07	4.49085e-07	4.4535e-07	4.266e-07	3.92719e-07	2.74639e-07	8.96399e-08
FBDelta (Base-trace 9)	1.06595e-05	2.97935e-06	2.72302e-06	2.59596e-06	1.29897e-06	1.01979e-06	9.81479e-07	7.23443e-07	5.61084e-07	4.972e-07	4.90309e-07	4.17024e-07	3.86813e-07	3.5152e-07	2.745e-07	3.16501e-07	3.40603e-07	3.49359e-07	3.37266e-07	3.21216e-07	3.15289e-07	3.19824e-07	3.01184e-07	2.87073e-07	2.84811e-07	2.79281e-07	2.61616e-07	2.34651e-07	1.58416e-07	4.46951e-08
FBDelta (Base-trace 10)	0.000195907	3.08314e-05	1.76689e-05	1.23714e-05	9.0021e-06	7.12189e-06	6.2585e-06	5.09442e-06	4.16545e-06	3.53276e-06	3.10044e-06	2.89374e-06	2.49547e-06	1.92862e-06	1.3884e-06	1.4141e-06	1.39658e-06	1.33294e-06	1.24868e-06	1.18147e-06	1.17971e-06	1.15448e-06	1.09972e-06	1.03422e-06	9.79868e-07	9.34447e-07	8.95289e-07	7.70389e-07	5.17639e-07	1.75338e-07
FBDelta (Base-trace 11)	4.18959e-05	6.54886e-06	4.38148e-06	3.15055e-06	1.95926e-06	1.51529e-06	1.34897e-06	1.0992e-06	8.88443e-07	8.29038e-07	7.83287e-07	6.76219e-07	6.21218e-07	5.35369e-07	4.18255e-07	5.00756e-07	5.20041e-07	5.21011e-07	5.18108e-07	4.97607e-07	4.99333e-07	4.84748e-07	4.71964e-07	4.64243e-07	4.60736e-07	4.49577e-07	4.27383e-07	3.92967e-07	2.72163e-07	7.57639e-08
FBDelta (Base-trace 12)	2.29101e-05	2.7397e-06	1.85572e-06	1.62339e-06	7.16533e-07	5.9697e-07	6.62257e-07	5.30589e-07	4.61948e-07	4.44788e-07	4.50276e-07	4.08217e-07	3.88999e-07	3.26851e-07	2.02369e-07	3.04996e-07	3.66968e-07	3.84526e-07	3.83653e-07	3.728e-07	3.71944e-07	3.71231e-07	3.65456e-07	3.58018e-07	3.6583e-07	3.58936e-07	3.50682e-07	3.22931e-07	2.19959e-07	5.38266e-08
FBDelta (Base-trace 13)	1.00865e-05	1.40333e-06	1.04458e-06	9.82473e-07	5.2373e-07	4.7907e-07	5.26419e-07	4.5447e-07	4.12461e-07	4.02099e-07	4.03343e-07	3.95765e-07	3.74686e-07	3.13297e-07	1.87484e-07	3.02896e-07	3.57407e-07	3.65622e-07	3.69413e-07	3.63876e-07	3.64825e-07	3.59576e-07	3.52742e-07	3.54239e-07	3.52516e-07	3.45537e-07	3.29559e-07	3.02457e-07	2.01357e-07	4.17793e-08
FBDelta (Base-trace 14)	1.52535e-05	2.52192e-06	1.69175e-06	1.49273e-06	8.50767e-07	7.21749e-07	7.28679e-07	6.04073e-07	5.35111e-07	5.09054e-07	4.98959e-07	4.63208e-07	4.22822e-07	3.43139e-07	2.02038e-07	3.11285e-07	3.70609e-07	3.7882e-07	3.75581e-07	3.70295e-07	3.68183e-07	3.60299e-07	3.50099e-07	3.54523e-07	3.54913e-07	3.42303e-07	3.33621e-07	3.09845e-07	2.03997e-07	4.40138e-08
FBDelta (Base-trace 15)	0.000147773	2.15928e-05	1.75287e-05	1.17121e-05	1.00558e-05	7.58185e-06	6.56045e-06	5.5248e-06	4.64014e-06	4.03844e-06	3.24682e-06	2.88005e-06	2.39565e-06	1.96307e-06	1.48467e-06	1.30476e-06	1.29424e-06	1.08002e-06	9.20092e-07	8.0503e-07	6.80978e-07	6.15758e-07	5.31391e-07	4.50706e-07	4.21842e-07	4.1183e-07	3.98068e-07	3.7049e-07	2.63587e-07	1.17447e-07
FBDelta (Base-trace 16)	0.000259538	1.10666e-05	5.50095e-06	4.04256e-06	2.58688e-06	2.05753e-06	1.8083e-06	1.46591e-06	1.25246e-06	1.0976e-06	9.90443e-07	8.89747e-07	8.37773e-07	9.65034e-07	1.16198e-06	7.91267e-07	5.90002e-07	5.34864e-07	4.97398e-07	4.6453e-07	4.46144e-07	4.20924e-07	3.97573e-07	3.83839e-07	3.76967e-07	3.61184e-07	3.35711e-07	3.15207e-07	2.50247e-07	1.24548e-07
FBDelta (Base-trace 17)	0.000113985	1.92676e-05	1.25365e-05	9.6876e-06	7.40825e-06	6.49027e-06	5.77838e-06	4.58028e-06	4.0349e-06	3.56535e-06	3.30156e-06	3.04431e-06	2.61822e-06	2.19751e-06	1.65595e-06	1.63742e-06	1.55403e-06	1.44966e-06	1.3769e-06	1.19935e-06	1.13086e-06	1.04165e-06	9.38429e-07	8.76375e-07	8.57409e-07	7.90102e-07	7.31778e-07	6.43847e-07	4.2907e-07	1.60818e-07
FBDelta (Base-trace 18)	0.000308509	2.33636e-05	1.07944e-05	7.0468e-06	4.22096e-06	3.0574e-06	2.46271e-06	1.92791e-06	1.60862e-06	1.40396e-06	1.27351e-06	1.10588e-06	1.01103e-06	1.03565e-06	1.19907e-06	1.01978e-06	8.46093e-07	8.01676e-07	7.39694e-07	7.04113e-07	6.76384e-07	6.57503e-07	6.21033e-07	6.02066e-07	5.92117e-07	5.78897e-07	5.67399e-07	5.21964e-07	4.07333e-07	2.18746e-07

## Sheet: Fig.4f-i
	Fig. 4f			Fig. 4g			Fig. 4h			Fig. 4i
		relative power			relative power			relative power			Spike rate within PEDs (spikes/sec)
	Control (trace 1)	15.1867		Control (trace 1)	13.4746		Control (trace 1)	13.7701		Control (trace 1)	108.01
	Control (trace 2)	14.6843		Control (trace 2)	11.797		Control (trace 2)	13.5097		Control (trace 2)	136.439
	Control (trace 3)	12.185		Control (trace 3)	10.3032		Control (trace 3)	9.84258		Control (trace 3)	115.105
	Control (trace 4)	11.6542		Control (trace 4)	11.1044		Control (trace 4)	9.12933		Control (trace 4)	125.674
	Control (trace 5)	3.84334		Control (trace 5)	1.29934		Control (trace 5)	2.31315		Control (trace 5)	15.0465
	Control (trace 6)	6.70154		Control (trace 6)	1.95245		Control (trace 6)	5.16534		Control (trace 6)	27.3669
	Control (trace 7)	7.31871		Control (trace 7)	6.93766		Control (trace 7)	6.60128		Control (trace 7)	52.2604
	Control (trace 8)	10.7247		Control (trace 8)	8.64296		Control (trace 8)	9.47921		Control (trace 8)	51.2929
	Control (trace 9)	10.8976		Control (trace 9)	8.4689		Control (trace 9)	8.95604		Control (trace 9)	97.4091
	Control (trace 10)	19.4995		Control (trace 10)	12.7354		Control (trace 10)	18.8643		Control (trace 10)	119.927
	Control (trace 11)	13.9229		Control (trace 11)	9.37342		Control (trace 11)	11.9256		Control (trace 11)	105.68
	Control (trace 12)	15.3496		Control (trace 12)	10.8744		Control (trace 12)	14.979		Control (trace 12)	96.2797
	Control (trace 13)	16.5369		Control (trace 13)	16.631		Control (trace 13)	15.6561		Control (trace 13)	160.769
	Control (trace 14)	16.0934		Control (trace 14)	8.23912		Control (trace 14)	15.4748		Control (trace 14)	76.0936
	Control (trace 15)	15.9073		Control (trace 15)	15.0633		Control (trace 15)	13.6324		Control (trace 15)	155.11
	Control (trace 16)	11.0943		Control (trace 16)	8.66188		Control (trace 16)	8.72134		Control (trace 16)	126
	FBDelta (trace 1)	9.12279		FBDelta (trace 1)	4.25432		FBDelta (trace 1)	5.94732		FBDelta (trace 1)	30.9138
	FBDelta (trace 2)	13.3259		FBDelta (trace 2)	10.7437		FBDelta (trace 2)	11.5498		FBDelta (trace 2)	91.2264
	FBDelta (trace 3)	18.3736		FBDelta (trace 3)	16.6421		FBDelta (trace 3)	17.824		FBDelta (trace 3)	226.905
	FBDelta (trace 4)	8.91332		FBDelta (trace 4)	8.12601		FBDelta (trace 4)	7.45483		FBDelta (trace 4)	66.6536
	FBDelta (trace 5)	18.7272		FBDelta (trace 5)	13.7037		FBDelta (trace 5)	17.2337		FBDelta (trace 5)	122.769
	FBDelta (trace 6)	23.0401		FBDelta (trace 6)	20.8061		FBDelta (trace 6)	22.7897		FBDelta (trace 6)	281.512
	FBDelta (trace 7)	7.70111		FBDelta (trace 7)	8.39837		FBDelta (trace 7)	6.94274		FBDelta (trace 7)	123.223
	FBDelta (trace 8)	18.9075		FBDelta (trace 8)	16.4267		FBDelta (trace 8)	17.0279		FBDelta (trace 8)	220.68
	FBDelta (trace 9)	19.8793		FBDelta (trace 9)	11.3631		FBDelta (trace 9)	19.9412		FBDelta (trace 9)	123.516
	FBDelta (trace 10)	19.4003		FBDelta (trace 10)	15.2764		FBDelta (trace 10)	18.4016		FBDelta (trace 10)	192.993
	FBDelta (trace 11)	19.914		FBDelta (trace 11)	14.6053		FBDelta (trace 11)	18.6934		FBDelta (trace 11)	167.991
	FBDelta (trace 12)	13.9545		FBDelta (trace 12)	11.7504		FBDelta (trace 12)	12.4413		FBDelta (trace 12)	148.41
	FBDelta (trace 13)	6.77252		FBDelta (trace 13)	2.28698		FBDelta (trace 13)	3.92221		FBDelta (trace 13)	20.7418
	FBDelta (trace 14)	12.1754		FBDelta (trace 14)	13.9902		FBDelta (trace 14)	11.3706		FBDelta (trace 14)	90.3649
	FBDelta (trace 15)	21.7818		FBDelta (trace 15)	20.9005		FBDelta (trace 15)	21.2518		FBDelta (trace 15)	285.448
	FBDelta (trace 16)	24.5945		FBDelta (trace 16)	19.2911		FBDelta (trace 16)	24.0717		FBDelta (trace 16)	267.225
	FBDelta (trace 17)	19.3783		FBDelta (trace 17)	16.9284		FBDelta (trace 17)	19.2914		FBDelta (trace 17)	143.269
	FBDelta (trace 18)	24.0569		FBDelta (trace 18)	24.2612		FBDelta (trace 18)	23.3884		FBDelta (trace 18)	419.963

## Sheet: Fig.5b-c
		Fig. 5b
		Rheobase current
			Control										ATR-FBΔ
		Neuron	1	2	3	4	5	6	7	8	9	10	1	2	3	4	5	6	7	8	9	10
		current step (pA)	160	60	80	100	60	100	80	60	90	60	80	50	30	30	50	70	40	80	60	40
		Fig. 5c
		AP number /injection step
			Control										ATR-FBΔ
		Neuron	1	2	3	4	5	6	7	8	9	10	1	2	3	4	5	6	7	8	9	10
	current step	0 pA	0	0	0	0	0	0	0	0	0	0	0	0	0	0	0	0	0	0	0	0
		10 pA	0	0	0	0	0	0	0	0	0	0	0	0	0	0	0	0	0	0	0	0
		20 pA	0	0	0	0	0	0	0	0	0	0	0	0	0	0	0	0	0	0	0	0
		30 pA	0	0	0	0	0	0	0	0	0	0	0	0	2	1	0	0	0	0	0	0
		40 pA	0	0	0	0	0	0	0	0	0	0	0	0	5	3	0	0	2	0	0	2
		50 pA	0	0	0	0	0	0	0	0	0	0	0	3	7	5	1	0	3	0	0	4
		60 pA	0	1	0	0	1	0	0	1	0	1	0	5	9	6	4	0	6	0	3	4
		70 pA	0	3	0	0	2	0	0	2	0	2	0	7	13	7	6	3	7	0	3	6
		80 pA	0	4	2	0	3	0	1	5	0	2	2	9	16	9	10	3	11	1	6	8
		90 pA	0	6	3	0	3	0	2	4	1	2	2	11	16	12	11	3	9	3	8	10
		100 pA	0	6	5	1	4	2	3	7	1	4	4	10	15	7	13	5	11	5	9	11
		110 pA	0	6	5	2	5	4	4	6	2	5	4	14	16	10	16	7	11	5	9	9
		120 pA	0	9	7	2	5	4	5	5	4	6	4	15	16	9	19	8	12	6	10	11
		130 pA	0	13	7	3	5	4	5	4	5	5	5	16	17	6	20	8	13	7	11	8
		140 pA	0	9	8	3	8	5	6	5	6	9	6	16	16	6	21	10	11	7	12	10
		150 pA	0	12	9	4	8	7	7	3	6	8	5	15	13	6	23	8	9	9	11	6
		160 pA	1	14	8	4	7	7	7	3	8	9	6	16	14	5	25	12	11	8	11	6
		170 pA	1	14	9	5	8	8	8	4	9	10	6	13	12	5	25	12	13	9	13	6
		180 pA	1	14	10	5	7	9	5	4	9	11	5	15	12	4	27	11	8	7	12	8
		190 pA	2	14	9	5	8	10	7	3	12	12	7	13	12	3	27	11	10	8	11	6
		200 pA	3	15	10	5	7	9	10	3	12	11	7	14	9	4	25	11	9	7	12	8

## Sheet: Fig.5e
		20Hz Action Potential Train - AP Amplitude (mV)
		Control										ATR-FBΔ
	Neuron	1	2	3	4	5	6	7	8	9	10	1	2	3	4	5	6	7	8	9	10
	Time (ms)
	50	91.6795	97.7723	108.129	98.388	97.5821	109.88	97.9601	89.462	97.9001	114.317	115.954	143.242	132.195	144.457	152.641	125.199	142.441	107.585	121.471	129.086
	100	88.6822	97.4665	110.037	97.4297	93.1891	112.306	112.453	99.4738	101.702	119.507	134.725	135.903	125.814	133.241	140.819	131.078	132.55	106.01	117.964	119.536
	150	85.9214	96.7154	108.861	96.0089	89.8082	111.198	105.362	95.8741	99.3784	117.862	115.91	133.3	124.485	131.484	139.442	128.837	129.326	104.019	113.753	119.288
	200	82.5622	90.6907	106.406	90.3939	87.9132	96.7301	108.993	90.6427	97.9615	113.979	113.757	132.541	122.762	130.148	137.47	127.37	127.732	102.558	112.816	115.773
	250	81.7894	89.7104	107.692	90.1123	85.0413	93.7035	107.909	89.9941	95.5514	108.836	112.984	131.54	121.908	129.949	136.177	125.882	126.516	101.118	109.019	115.467
	300	79.9337	93.2443	106.362	88.9542	83.6101	98.9185	107.436	88.9508	93.9396	100.465	112.328	130.611	120.806	128.898	135.195	125.268	125.361	100.394	104.398	114.548
	350	76.8752	88.0364	100.325	88.7276	82.0269	97.0678	104.878	86.9927	93.1758	110.586	110.369	130.08	120.091	128.097	134.816	125.138	125.617	99.357	104.334	113.19
	400	74.7636	86.8756	98.7826	85.7503	81.2428	98.9105	102.085	86.4739	91.7899	109.166	109.397	128.821	118.816	127.561	134.336	124.197	125.234	98.9298	103.76	111.06
	450	71.1266	87.17	103.829	99.8299	81.551	97.4129	99.471	86.7651	91.6491	109.654	109.351	128.853	118.709	127.629	133.702	123.805	124.705	97.7953	104.513	110.769
	500	71.2681	86.4081	103.255	85.7553	79.8575	101.05	104.121	85.7553	90.8899	107.272	108.421	129.354	118.68	126.936	133.077	123.264	123.928	98.2289	101.474	110.405
	550	69.101	85.8811	102.397	87.5163	80.7683	100.423	98.3538	84.6774	90.3691	107.724	108.449	128.834	118.712	126.84	133.163	123.251	124.436	97.0169	99.6101	111.123
	600	68.2826	86.0933	101.812	84.1497	82.6942	96.7429	98.061	85.2525	89.6711	108.363	109.238	128.729	118.758	126.684	132.813	123.054	123.283	96.3869	96.1917	110.381
	650	68.3258	85.3389	101.603	84.5741	85.1325	97.3325	99.7613	83.7806	90.1067	108.483	108.266	127.716	117.782	126.409	132.964	122.831	123.253	97.6673	100.972	111.011
	700	67.4977	86.1664	100.624	83.6069	89.4152	93.2875	99.213	83.023	90.0617	106.087	107.411	128.25	117.615	126.997	132.516	123.017	123.011	97.7563	95.9685	109.863
	750	67.541	85.1012	100.367	85.1325	89.7236	92.3347	102.665	82.3202	90.3178	106.968	107.706	127.476	117.999	127.224	132.357	122.246	123.008	96.5946	102.907	110.591
	800	67.7235	85.3495	100.178	84.4725	78.4823	92.2385	98.5154	82.235	88.6388	107.433	108.201	127.592	117.415	126.65	132.232	122.316	122.45	96.9116	102.804	110.121
	850	68.2338	84.5896	99.9666	85.8148	82.9882	90.6637	97.5018	84.5422	89.5268	108.308	107.245	127.678	117.479	126.448	131.96	122.284	122.677	96.5282	102.311	109.347
	900	68.008	84.3593	100.153	83.5311	78.7605	90.4099	97.0555	72.2509	89.4084	106.767	106.86	127.525	116.995	126.764	132.087	122.411	122.388	96.4199	96.1669	107.566
	950	67.4778	84.5517	99.9247	83.407	78.5279	89.2171	98.001	81.2389	89.8916	106.664	107.104	126.751	117.264	126.277	132.26	122.031	123.142	96.4218	101.863	108.981
	1000	68.2164	84.6033	99.1869	87.1017	78.2479	90.0302	96.345	74.456	89.7435	95.0792	107.561	127.277	117.089	126.703	131.708	122.5	122.923	96.2585	91.4323	108.022
	1050	70.7035	84.8661	99.029	83.422	81.4624	92.5459	102.098	81.5848	88.3292	105.333	108.022	127.585	116.976	125.054	131.672	122.324	122.748	96.6474	92.0761	109.868
	1100	66.6021	84.2009	99.0949	83.6285	78.0271	90.0638	101.572	82.435	88.5691	107.039	106.679	126.455	116.891	125.274	131.948	122.184	122.037	96.1686	102.22	108.91
	1150	65.7539	83.9405	93.7621	83.059	77.3664	90.4315	97.7922	80.2559	89.6012	106.173	106.671	126.728	116.575	125.87	132.055	122.183	122.356	95.5769	99.8475	106.804
	1200	67.3682	86.2787	93.2391	82.6006	87.3428	89.728	98.5482	81.8495	88.7238	104.421	105.971	126.673	116.381	125.517	131.761	122.315	122.294	96.3771	93.6682	106.835
	1250	66.4143	83.9997	98.6472	83.5028	77.6399	95.5237	96.7698	81.0891	97.1273	97.2475	106.39	126.693	116.31	125.481	131.138	121.623	121.994	95.6694	102.056	107.755
	1300	68.3042	82.8526	98.8073	83.4054	77.736	88.1383	97.5678	70.6786	89.1092	106.441	105.917	126.724	116.242	124.879	131.57	121.507	121.39	94.4874	100.764	107.453
	1350	65.5335	83.8926	93.0826	83.0047	78.1399	89.0748	96.5913	81.0694	87.9697	105.598	106.246	127.158	116.264	125.258	131.349	121.978	122.102	91.9626	96.5845	107.645
	1400	66.2109	83.3189	98.488	82.8814	77.6711	90.6506	101.627	78.2158	88.4175	104.739	106.154	126.448	115.872	125.7	131.062	122.04	121.901	95.1978	100.632	106.603
	1450	66.404	83.6508	87.7291	83.4957	78.2447	88.4036	95.894	81.1558	88.0357	105.508	108.344	127.02	116.246	126.261	131.204	122	121.697	94.5978	99.5471	106.827
	1500	65.9494	83.4182	98.0568	82.939	77.312	94.6914	95.4164	81.2169	87.785	105.902	106.111	126.889	116.059	125.929	131.289	122.339	121.198	95.1906	92.4782	109.043
	1550	66.0625	83.0157	92.7215	81.8446	77.5459	100.082	99.0114	79.9963	87.7392	106.417	106.979	127.118	116.156	125.878	131.041	121.514	121.694	94.6746	97.1106	105.505
	1600	64.9131	83.8064	92.6095	82.3662	76.2908	81.9934	96.9386	67.6124	87.5694	105.172	106.056	126.978	116.184	126.449	130.639	106.846	121.413	93.9762	99.8834	106.831
	1650	65.581	84.5518	92.4948	82.1518	76.6088	86.2981	96.8866	80.493	87.4053	102.79	105.91	125.955	115.806	126.199	130.931	120.665	121.679	92.9321	98.8675	107.618
	1700	64.8483	83.8302	92.9119	81.7762	77.966	87.0889	100.431	79.6919	86.864	105.674	106.026	126.464	115.662	124.725	130.652	121.317	121.295	94.3099	91.2922	107.245
	1750	69.9756	83.5172	86.4709	82.351	80.7309	90.7495	96.1267	79.0239	87.1796	104.875	106.931	125.529	115.617	125.185	130.586	121.047	120.419	94.4343	101.195	105.299
	1800	65.9193	83.5497	92.3874	82.6616	76.4616	92.8579	98.1506	80.2302	86.4069	105.268	106.194	125.797	115.829	125.215	130.507	121.192	120.18	94.5305	94.1982	107.085
	1850	64.7308	82.9458	92.2627	81.653	76.9848	88.4023	101.131	80.0459	87.8384	104.963	107.283	126.032	115.911	124.838	130.639	121.133	120.852	93.2416	101.021	106.417
	1900	65.4669	82.2478	91.7211	81.4486	76.8523	85.8115	96.3442	80.1573	86.6828	101.876	107.195	125.528	115.618	125.573	130.655	120.703	120.596	92.8475	98.5567	106.151
	1950	65.2563	83.5893	92.024	81.28	82.4758	84.8781	96.1411	79.8531	88.2115	102.917	105.688	126.253	115.58	124.551	130.949	120.708	120.999	94.039	101.004	106.431
	2000	66.1587	83.2282	91.7357	83.7678	76.4999	88.7096	96.513	79.2264	86.5636	104.91	105.33	126.369	115.821	124.134	130.184	120.824	120.734	92.2746	88.1687	108.115
	2050	65.1507	82.2938	92.0436	81.2938	76.6617	83.0278	95.7235	74.7579	87.493	98.5878	106.331	125.895	115.716	123.947	130.295	120.973	121.006	91.2739	88.1966	107.698
	2100	65.0967	83.1461	91.8092	80.4119	84.6873	86.7501	95.8147	77.9527	86.9373	104.209	104.878	125.428	115.498	124.544	129.514	120.885	120.265	94.3005	94.4855	105.397
	2150	66.4375	82.5142	91.3892	81.4787	76.5008	91.8273	96.2443	79.5168	86.6813	105.198	106.476	125.858	115.373	125.084	130.626	120.808	120.548	93.0352	89.6794	106.433
	2200	64.7932	84.8229	91.4482	81.3501	76.1308	78.5279	95.6083	75.9384	84.8377	104.835	107.179	125.89	115.992	124.735	130.613	120.522	120.516	92.3827	93.9772	105.905
	2250	64.9635	82.4782	96.5347	80.3758	82.2988	95.1601	95.1691	78.1571	86.1616	105.576	105.303	124.976	116.019	125.071	129.827	120.64	120.378	93.2894	97.2123	106.256
	2300	65.2251	83.0614	91.7324	80.3135	76.4455	89.5028	95.8093	67.9332	87.0483	99.6652	105.354	125.297	116.381	124.358	130.398	120.48	120.253	93.501	95.8987	105.514
	2350	64.6942	81.6922	91.9792	85.2213	75.984	85.3365	94.8275	78.2179	85.6117	104.588	104.998	125.001	115.128	124.647	130.174	120.382	120.044	89.1746	97.5702	105.076
	2400	64.0564	83.3422	91.1977	81.0958	76.5456	88.1996	95.9299	65.9019	85.9905	104.239	105.835	125.308	115.751	124.367	129.594	120.114	120.327	93.6062	95.1782	105.732
	2450	65.1098	82.4817	91.082	81.2908	76.1318	78.3851	95.0971	78.5037	85.3653	103.938	106.178	126.203	115.166	124.469	129.628	120.474	119.285	93.2634	99.5017	106.802
	2500	63.7444	84.2614	90.8079	79.7249	74.7769	94.1744	98.2698	65.5515	86.2004	103.975	107.269	125.822	115.154	124.625	129.694	120.173	119.726	93.6599	96.0423	106.642
	2550	64.1572	83.4448	91.0348	80.0807	75.5482	81.871	96.267	78.8742	85.0951	100.35	106.731	125.269	114.422	125.493	129.517	120.111	120.026	91.7015	99.8137	107.138
	2600	63.2536	82.3654	90.6445	81.2416	76.0424	84.7469	96.0609	70.3603	85.7589	97.7733	105.238	125.286	114.905	125.175	129.475	120.552	119.66	85.9092	91.2994	105.422
	2650	65.8075	82.2308	90.9175	77.8145	75.8299	80.0369	99.8211	77.3584	86.1629	89.9511	104.794	124.999	114.339	125.767	128.837	120.72	119.397	92.0346	93.9373	106.271
	2700	63.3796	81.1353	90.746	78.463	75.6711	85.4499	97.2048	76.4864	86.349	104.396	105.498	125.106	115.241	125.401	129.741	120.209	119.474	92.3797	98.9954	105.74
	2750	63.5576	81.799	95.6061	81.0296	78.9041	80.0902	95.8267	64.9299	86.2388	102.417	98.7477	125.579	113.495	125.777	128.757	120.127	119.199	92.9636	94.7933	107.009
	2800	63.8668	82.7512	90.0916	77.8487	75.6534	90.3363	96.0723	68.1315	85.8293	101.934	105.629	125.776	114.134	125.605	129.485	120.279	119.01	92.5129	94.7985	105.51
	2850	62.9547	82.3825	91.1716	74.7252	77.4348	86.8339	94.5961	78.1386	85.6341	101.23	106.072	124.367	114.196	124.349	129.179	120.265	119.354	92.7691	92.6008	105.154
	2900	64.4464	82.3546	89.2689	77.7455	75.8736	91.0867	97.0194	77.8408	85.3053	100.023	104.321	124.728	114.017	125.43	128.664	120.289	118.546	91.6795	99.2775	106.311
	2950	64.5963	81.9451	90.7436	80.6735	75.7096	80.1011	95.6808	65.5659	84.8028	102.935	106.198	125.398	114.446	124.943	129.186	105.814	119.025	92.6588	96.0132	103.823
	3000	64.0067	81.9382	89.9678	77.7494	75.8745	85.5277	94.8319	65.8539	85.3773	92.6077	103.892	125.045	114.727	124.529	128.647	120.505	119.304	92.0083	93.71	103.75
	3050	62.8294	81.1756	94.7827	79.145	75.2448	88.9938	95.6431	74.2503	85.7095	103.4	105.988	125.394	114.619	124.478	129.146	120.396	119.58	91.4619	97.62	105.172
	3100	63.3603	80.7127	94.7203	78.1079	75.084	84.4999	94.6299	70.6693	86.2532	100.34	103.698	125.628	114.846	124.662	128.777	120.334	118.536	93.6943	98.5012	104.905
	3150	63.2366	82.219	89.1517	79.0295	74.8536	80.6471	95.2999	76.7879	84.533	101.941	103.87	125.493	114.71	125.008	128.807	120.666	119.452	92.3718	88.4238	103.086
	3200	62.9426	80.9144	89.6292	78.3317	74.8872	84.446	96.5466	65.3919	84.9693	103.391	103.598	124.547	114.66	125.285	128.903	105.721	119.045	91.8249	91.8782	103.274
	3250	62.8564	81.6028	90.4288	77.9943	75.4248	77.8819	93.8707	76.9384	93.9613	98.1811	104.287	125.103	115.326	125.285	128.716	105.657	119.044	92.847	97.0983	103.364
	3300	63.0708	81.3142	89.8011	79.3618	74.4456	93.2672	95.8811	68.8494	86.0637	102.622	105.524	125.516	114.407	124.556	128.654	120.693	119.033	92.1071	98.5524	104.549
	3350	63.3028	82.5494	89.9002	76.1875	75.4917	88.1986	95.0227	75.8031	83.0062	104	105.76	124.871	113.983	124.991	128.425	120.138	118.879	90.8328	95.7313	104.05
	3400	63.8162	82.2766	89.4603	75.384	75.2724	80.3129	95.3912	75.429	85.1896	103.154	104.35	125.87	114.243	125.22	129.09	120.505	119.029	92.2237	89.6148	105.218
	3450	62.2615	82.375	90.1649	78.0671	74.232	78.4006	94.8091	68.6366	84.734	102.616	106.059	125.398	114.136	125.201	128.893	105.457	119.341	92.7377	94.1925	102.719
	3500	63.8195	82.2981	89.0615	78.1151	74.3209	93.0835	95.2197	74.0661	84.4593	93.3732	105.415	125.037	113.986	125.142	128.364	119.892	118.624	92.3827	98.2569	103.605
	3550	63.43	82.4353	89.4085	76.5995	74.0285	83.3037	94.178	76.3753	84.7917	102.704	106.367	125.129	113.324	124.148	128.487	119.923	118.762	91.5124	96.0322	103.69
	3600	62.7002	85.0748	88.7629	75.0918	75.6271	81.1415	94.4719	64.8883	82.9198	103.254	105.275	125.213	113.839	123.685	128.445	120.149	118.577	92.112	92.8518	104.173
	3650	61.4184	82.1518	86.0751	74.916	75.0408	77.0049	94.788	65.3939	85.6279	101.652	104.806	125.15	113.278	124.015	128.06	119.64	118.773	92.1355	88.1996	104.812
	3700	63.1468	82.5454	88.9245	77.5659	74.682	86.914	93.5271	76.9294	84.5349	89.8957	103.616	125.209	112.834	123.703	128.835	105.106	119.086	88.7588	98.6986	104.174
	3750	61.9853	81.719	88.6664	89.9756	75.1893	85.0689	93.758	65.1026	83.698	102.974	104.214	125.12	113.894	123.554	128.028	119.607	118.516	84.9477	87.9374	105.331
	3800	62.9632	81.115	88.7449	76.2767	73.4964	80.6793	95.0659	75.9841	83.8202	102.635	104.581	125.376	114.289	124.179	128.089	104.927	118.426	92.0827	96.57	104.051
	3850	62.266	80.9494	83.3776	76.0512	75.2688	85.1029	93.7123	68.5088	85.0418	103.494	104.714	124.837	114.51	124.745	128.565	119.698	118.542	92.3801	94.3061	105.38
	3900	61.6372	81.343	89.1343	77.5887	74.1548	77.7508	95.1763	66.8838	84.2019	102.979	104.962	124.939	114.4	124.619	128.534	119.499	117.777	91.9116	95.5544	105.134
	3950	61.5588	82.058	88.9065	73.6849	75.2664	77.1519	94.5811	76.7292	84.5973	102.466	105.147	125.124	114.015	124.277	127.567	119.834	118.371	91.2657	98.3326	105.029
	4000	61.7112	81.282	89.0061	77.9403	74.4623	78.0362	94.9507	76.8168	84.3046	103.147	105.11	124.743	114.412	124.092	128.28	119.299	118.433	90.0475	98.3824	103.286
	4050	61.9452	81.1774	85.0886	75.1578	79.3773	81.6646	94.9051	64.5338	84.1645	102.377	104.922	125.798	113.752	123.868	128.103	119.555	118.922	85.4709	98.2928	103.629
	4100	61.8293	81.2048	85.5191	78.5045	83.3542	79.1983	95.3323	72.1369	84.7773	90.5716	105.246	124.651	112.905	124.67	128.222	119.245	118.496	91.8118	97.766	104.03
	4150	61.2158	81.0939	88.5842	77.2876	74.3496	81.1798	95.1284	76.2563	81.2206	104.216	105.152	124.711	113.013	124.378	127.79	119.217	118.97	91.8299	89.6238	104.503
	4200	61.7074	81.2493	88.9268	75.7428	74.3237	79.7579	95.3396	65.0443	84.5445	103.218	105.016	124.312	113.58	124.804	128.253	118.92	118.332	91.1271	98.2061	102.056
	4250	62.0036	81.7942	83.8019	74.832	74.7932	75.2412	94.588	64.2099	85.5165	103.186	104.32	124.969	113.621	124.648	127.816	119.391	118.216	91.4897	87.5348	103.419
	4300	61.5108	80.2534	88.0676	67.9238	75.2379	76.878	94.7347	75.3168	83.5879	102.439	103.651	125.126	113.376	124.708	127.683	118.836	118.087	87.6933	96.9764	101.817
	4350	61.4167	83.7773	88.3408	75.9629	73.6864	77.7243	94.2115	63.2475	84.1146	99.3253	104.948	124.63	113.224	124.519	127.848	118.998	118.227	84.1825	97.0036	104.113
	4400	62.0673	80.8083	87.291	75.8928	74.1745	78.562	95.5243	74.5307	83.2366	101.94	104.995	124.078	113.721	124.532	127.983	119.536	117.793	90.9283	89.7334	104.434
	4450	62.6006	80.9019	87.8192	61.4476	74.6992	77.1894	93.8804	67.0173	83.1405	102.17	105.068	124.655	113.676	124.554	127.38	119.013	118.45	91.473	88.0586	103.316
	4500	62.0836	81.5062	88.2538	73.4857	74.7524	82.855	93.6619	74.9279	84.7453	96.54	104.294	123.855	113.73	123.822	126.931	119.205	118.519	89.8268	97.9479	102.348
	4550	62.7334	81.1122	84.9694	71.1625	74.304	76.2574	95.4395	66.1023	83.7546	102.28	105.081	124.462	113.306	123.995	127.01	118.511	118.867	90.2603	92.2127	105.473
	4600	60.9869	80.6332	88.0352	67.877	75.9696	76.7023	95.1475	74.7784	83.8725	102.645	104.352	124.22	113.156	123.529	127.307	118.813	118.017	90.9294	97.2914	104.654
	4650	66.6598	80.173	87.93	65.7915	72.895	88.2788	94.3723	75.8994	83.107	102.25	103.507	124.525	113.376	123.342	127.359	118.469	118.577	88.2588	97.5527	104.019
	4700	60.8843	80.5422	87.7183	73.2235	83.1553	85.9427	93.6216	64.0863	82.1782	101.395	104.541	123.897	112.645	123.885	127.567	104.2	117.503	89.9563	87.9235	102.968
	4750	61.5293	80.2322	84.683	61.914	74.2452	78.7223	93.2842	65.9491	83.1128	101.429	99.9865	124.187	113.203	122.853	127.177	119.217	117.793	81.2162	88.9829	103.2
	4800	61.8184	81.0889	84.2714	71.8057	73.5529	83.2291	93.5739	75.8831	82.6798	102.457	105.496	124.085	114.054	123.465	127.714	119.205	117.526	90.956	91.4417	103.029
	4850	61.1705	80.8186	84.1342	69.7599	73.2337	79.6789	93.0057	75.3696	82.4518	102.481	104.506	123.466	113.911	122.571	126.887	118.978	117.818	89.8136	95.8728	103.139
	4900	60.8933	80.7658	88.2236	72.2801	73.6849	78.9881	93.9885	64.1403	82.9822	101.665	98.9812	123.513	113.465	122.945	127.015	118.467	117.391	91.6777	96.5222	104.069
	4950	62.0848	80.965	87.9832	68.6234	73.1885	78.8507	94.6189	75.2005	82.5106	102.858	104.389	123.99	113.136	122.808	127.31	118.666	117.526	91.0647	95.0028	104.753
	5000	61.2076	80.4795	82.0859	71.6345	74.0388	82.4722	94.42	65.0379	74.6925	102.723	98.5903	123.903	113.813	121.877	127.068	118.417	117.607	90.7698	87.5577	103.067

[truncated: 14 more sheets: Fig.5f, Fig.6a-d, Fig.6f-h, Fig.7a, Fig.8a, Fig.8b, Fig.8c, Supp.1b, Supp.1c, Supp.2b, Supp.2c-e, Supp.3a, Supp.3d, Supp.4c]
